# Supplementary material for: From Shelf to Shelf: Assessing Historical and Contemporary Genetic Differentiation and Connectivity across the Gulf of Mexico in Gag, Mycteroperca microlepis
Source: PLoS One. 2015 Apr 9;10(4):e0120676. doi: 10.1371/journal.pone.0120676 (PMC4391813; doi:10.1371/journal.pone.0120676)
Supplement: S1 File — Pop1: South West Florida Shelf; Pop2: North West Florida Shelf; Pop3: Campeche Bank (TXT) [file pone.0120676.s002.txt]

Genepop input file for Gulf of Mexico Adult Gag Microsatellite Data
Gag007           
Gag010           
Gag023           
Gag045           
Mbo029           
Mbo048           
Mbo086           
Mbo088           
CA-2           
CA-6           
Pop           
101 , 1314 2730 1319 1515 1329 0508 1437 1522 1114 2525
102 , 1313 2929 2234 1316 2031 0708 3536 2829 1314 2223
103 , 1314 2425 1736 1315 2031 0909 3636 2529 1326 2324
104 , 1314 2323 1326 1415 2734 0708 3242 1631 1314 2225
105 , 1313 2330 1919 1518 3134 0909 3337 2432 1320 2324
106 , 1313 2930 1319 1415 3436 0909 2636 2529 1621 2125
107 , 1313 1232 2536 1315 2843 0909 3536 1522 1313 2323
108 , 1313 2123 1935 1313 3439 0508 3639 2730 1324 2425
109 , 1314 2324 2627 1314 3132 0710 3235 2730 1314 2328
332 , 1316 2429 1931 1315 3036 0509 3737 2633 1313 2325
333 , 1314 2929 2225 1316 2834 0910 3536 2326 2228 2223
334 , 1313 2129 1934 1414 3046 0708 3133 2630 1618 2325
336 , 1313 2329 1625 1414 3438 0810 1126 2327 1314 2525
337 , 1414 2324 3138 1415 2837 0709 2740 2634 1324 2324
338 , 1314 2131 1931 1415 2735 0708 2638 2727 1313 2324
339 , 1313 2329 1313 1515 3434 0809 2935 2831 1414 2428
340 , 1414 3132 1440 1318 1336 0909 1138 1636 1314 2223
341 , 1315 2334 1933 1515 3838 0511 3536 2028 1314 2324
342 , 1313 2426 1926 1515 2830 0509 3131 2639 1420 2223
346 , 1314 2729 2930 1517 1329 0809 3435 2029 2223 2123
347 , 1314 2327 1930 1416 2934 0508 3637 3037 2026 2323
350 , 1314 2730 2225 1515 2934 0909 3537 2127 1414 2325
351 , 1314 2427 1936 1515 1329 0910 2635 1524 1414 2123
353 , 1313 3031 2531 1415 2835 0809 3337 1525 1318 2323
354 , 1313 1924 1319 1517 3940 0909 2632 2632 1325 2324
355 , 1314 2727 2734 1316 2834 0509 3737 2530 1313 2525
357 , 1313 2729 1324 1417 3138 0909 3435 2528 1425 2224
358 , 1313 2929 1927 1314 3134 0909 1136 2727 2228 2223
359 , 1313 2129 3134 1418 3131 0509 1130 2627 1313 2424
360 , 1314 2527 1935 1318 4143 0909 2934 2626 1414 2125
362 , 1313 2930 1927 1617 3640 0609 3435 2431 1320 2425
373 , 1313 2930 1627 1515 3544 0911 3035 2427 1426 2324
374 , 1315 3032 1930 1315 2728 0709 3637 2526 1324 2324
375 , 1314 2424 2534 1315 2534 0710 3036 1727 1313 2324
376 , 1313 2930 1619 1420 3235 0909 2638 2028 2425 2223
379 , 1313 2730 1919 1517 1332 0509 2936 2126 1314 2325
380 , 1313 2930 1332 1315 1320 0710 3437 1829 1322 2124
381 , 1314 2427 1314 1518 1334 0909 3234 1623 1422 2225
382 , 1314 2930 1931 1517 2837 0709 2638 1528 1124 2323
383 , 1313 2730 2127 1515 3644 0909 2633 2328 1314 2224
384 , 1314 2434 2734 1415 1931 0909 3337 2431 1313 2324
385 , 1414 2527 3538 1416 2834 0909 3333 2629 1313 2425
386 , 1315 2532 2129 1616 1334 0909 2636 1526 1325 2124
389 , 1414 3032 0000 1516 3334 0910 3337 2527 1323 1823
391 , 1313 2930 2425 1515 3038 0510 3039 1526 1313 2323
393 , 1314 2328 1919 1314 3637 0809 3337 2021 1113 2123
394 , 1313 2131 1623 1518 3338 0509 3539 3637 1314 2123
395 , 1414 2329 2428 1415 2840 0808 1434 2027 1322 2324
396 , 1314 2728 1313 1313 3336 0809 2637 1626 1313 2425
397 , 1313 2729 1919 1315 2832 0609 3644 1527 2028 2323
398 , 1315 2934 1935 1417 2831 0909 3636 2430 1414 2424
399 , 1313 2429 1619 1415 2932 0809 3336 1632 1327 2424
400 , 1313 1928 2629 1416 2730 0909 2635 2426 1322 2425
401 , 1314 2325 2431 1314 2941 0909 3237 1626 1313 2323
402 , 1313 2728 1933 1314 2935 0910 3536 2425 1321 2323
403 , 1315 2426 1719 1315 2931 0710 3640 2336 1320 2325
404 , 1314 2426 1934 1415 1334 0707 2639 2529 1316 2225
405 , 1314 2328 2425 1415 2834 0910 3840 2426 2024 2324
406 , 1314 2731 1925 1416 1334 0909 2638 2832 1420 2324
407 , 1313 1237 1934 1415 3637 0909 2634 2329 1328 2525
408 , 1314 2324 1416 1313 1429 1010 2633 1629 2222 2323
409 , 1313 1932 1926 1415 1332 0909 3637 2529 1314 2222
410 , 1314 2426 1929 1315 1332 0509 3838 2832 1820 2324
411 , 1314 2330 2127 1515 2839 0509 3136 1620 1314 2324
413 , 1314 2327 1927 1515 1336 0910 1136 2429 1322 2324
414 , 1313 2429 3132 1314 2634 0909 3134 2727 1327 2424
415 , 1313 2430 1334 1414 1328 1010 2636 1631 1320 2324
416 , 1314 2327 2728 1314 1328 0809 2636 2428 1314 2223
448 , 1314 2929 1927 1515 3035 0910 3131 2731 1313 2323
449 , 1314 2328 3039 1315 3336 0507 3536 1624 1314 2323
450 , 1314 2432 1934 1315 2634 0607 3136 2123 1820 2324
451 , 1314 2226 2833 1415 2140 0711 3335 2039 1113 2528
453 , 1314 2530 1927 1719 3436 0709 2639 1629 1316 2124
501 , 1315 2434 1728 1416 3043 0708 3536 2429 1313 2424
504 , 1313 2929 2135 1315 2932 0708 3138 2533 1321 2124
505 , 1313 2223 3036 1315 3241 0510 3335 2328 1324 2324
506 , 1314 2729 1921 1314 1334 0707 2635 2328 1313 2323
507 , 1314 2930 1922 1417 2629 0709 3737 1630 1320 2424
508 , 1313 2731 1925 1415 1323 0910 2626 2627 1323 2324
509 , 1313 2729 1924 1415 2937 0709 2639 1529 2223 2323
510 , 1414 2424 1935 1516 1928 0809 3437 1530 2224 2424
511 , 1313 1414 1919 1515 2038 0809 2626 2329 1314 2323
513 , 1414 2431 2134 1415 3032 0809 3537 2627 1322 2323
515 , 1313 2327 1334 1717 3132 1011 2736 2730 1421 2324
521 , 1414 2930 1934 1415 1330 0910 3333 2427 1414 2224
524 , 1314 2428 1319 1314 3134 0909 3234 2526 1322 2323
527 , 1314 2325 2430 1515 2737 0707 3336 1528 1414 2325
541 , 1313 2429 2838 1618 3434 0910 1443 1827 1422 2424
548 , 1315 2323 2336 1314 3434 0909 3031 2527 1328 2324
564 , 1313 2429 1431 1315 3034 0909 3436 2530 1325 2328
565 , 1313 2834 2438 1414 3238 0608 2438 2126 1326 2324
573 , 1313 2429 3037 1414 2231 0809 3438 2324 1314 2224
574 , 1313 2324 3638 1415 2834 0910 3334 2729 1420 2325
575 , 1414 1229 1935 1516 2734 0809 3132 1631 1313 2324
576 , 1314 2329 1719 1415 3637 0811 2629 2026 1313 2324
600 , 1314 2427 1319 1415 2930 0910 3237 2325 1418 2324
602 , 1313 2125 2124 1518 1330 0909 3737 2324 1427 2225
603 , 1314 2434 1925 1317 2738 0709 3436 3235 1314 2324
604 , 1313 3032 1935 1318 2628 0910 3636 2430 1314 2324
607 , 1314 2528 2934 1417 2037 0911 2636 2224 1313 2223
610 , 1315 2728 1927 1316 3234 0909 3637 2627 2225 2323
613 , 1314 2429 1921 1520 3435 0809 3637 2425 1423 2223
656 , 1315 2729 1425 1416 2630 0809 3740 1525 1322 2324
657 , 1313 2929 1921 1415 2034 0909 3136 2326 1313 2224
658 , 1314 2730 2131 1415 1344 0910 2633 2427 1316 2424
659 , 1315 2930 1934 1414 1329 0910 2931 2628 1328 2124
660 , 1313 2829 2727 1314 3042 0909 3032 2128 1318 2427
661 , 1313 1435 2139 1516 2027 0910 3637 2329 1422 2324
662 , 1314 2728 2026 1314 3338 0710 3536 2727 1313 2425
663 , 1314 1429 1625 1313 1526 0608 3136 1534 2025 1823
664 , 1313 2934 2631 1315 1332 0809 3637 1631 1422 2224
665 , 1313 2429 2528 1515 3437 0909 2630 2727 2225 2224
666 , 1314 2330 2225 1315 2740 0909 3536 1626 1319 2325
667 , 1314 2428 1719 1315 3137 1010 3238 1430 1313 2224
669 , 1313 2526 1929 1416 1336 0909 2631 2326 1314 2325
670 , 1315 2325 1927 1418 3234 0610 3636 3031 1422 2323
671 , 1314 2929 1925 1314 2832 0710 1431 1527 1320 2323
672 , 1313 2629 1336 1417 1344 0810 3236 2933 1314 1823
678 , 1314 2929 2637 1315 1335 0809 3136 2329 1315 2428
680 , 1313 2426 1920 1315 2943 0909 3637 2023 1322 2223
684 , 1313 1929 2533 1515 1528 0909 3637 2131 1823 2323
715 , 1313 2329 1319 1417 2739 0910 1437 2430 1318 2323
716 , 1314 2334 2534 1415 3234 0809 2829 2327 1323 2324
717 , 1313 2329 1938 1314 3743 0910 3338 1728 1322 1818
718 , 1313 2729 1921 1320 4141 0510 3040 3035 1420 2223
719 , 1313 2429 3237 1315 1328 0909 3135 2036 1313 2323
720 , 1313 1419 3434 1315 3038 0709 3335 2427 1020 2224
721 , 1314 1232 1926 1313 1313 0709 3840 1527 1313 2425
722 , 1314 2329 1325 1518 3435 0509 3838 1525 1616 2325
723 , 1414 2429 2736 1315 1927 0508 2731 2527 1322 2325
724 , 1313 2735 2934 1318 2634 0506 2626 1523 1425 2224
725 , 1313 2430 2734 1315 1329 0710 2639 1526 1313 2424
726 , 1314 2829 1936 1313 2940 0810 2636 2729 1313 2324
727 , 1313 2430 1925 1515 2828 0911 1536 2531 1313 2324
728 , 1314 2930 2528 1414 1934 0809 3535 1430 1414 2324
729 , 1313 2428 2133 1515 3145 0910 3537 2032 1313 2424
730 , 1313 2427 1930 1315 3234 0910 2434 2429 1324 2424
731 , 1314 2428 2032 1315 3236 0709 3637 2536 1322 2223
732 , 1315 2331 1926 1316 1338 0509 3437 2227 1425 2324
733 , 1314 2323 1924 1518 2832 0910 3336 1526 2527 2324
734 , 1313 2324 2727 1416 2738 0810 3638 1520 1313 2328
735 , 1315 2324 2525 1315 1327 0910 3537 2425 1313 2324
736 , 1313 2629 1419 1313 3034 0808 3537 2733 1314 2324
737 , 1314 1226 2727 1415 2931 0809 3136 2331 1322 2324
738 , 1314 2329 1325 1515 1326 0709 3137 2334 1314 2425
739 , 1414 2324 1329 1415 2834 0909 3334 1531 1422 2124
740 , 1314 2327 3434 1414 2036 0507 2638 2529 1313 2325
741 , 1313 2729 2736 1416 0000 0809 1140 2734 2224 2424
Pop           
42 , 1313 2830 2527 1414 1327 0910 3439 3335 1320 2323
113 , 1313 2330 2136 1313 3030 0511 3133 1520 1314 2123
128 , 1314 2335 2531 1516 1331 0810 2629 2326 1327 2324
136 , 1415 2729 2931 1315 1335 0909 3543 2526 1313 2223
150 , 1314 1229 1319 1515 1328 0910 1430 2930 1323 2424
153 , 0000 2323 1927 1418 2834 0507 3240 2023 1414 2324
238 , 1313 2831 1929 1414 3235 0709 3037 1535 1314 2325
241 , 1313 2334 1922 1315 2931 0509 2834 1529 1325 2323
319 , 1314 2535 2225 1314 2935 0910 3135 2431 2428 2124
320 , 1314 2424 1929 1516 2938 0909 3535 2328 1122 2124
321 , 1313 2328 1919 1515 2028 0910 3436 2323 1323 2323
Adprime02 , 1414 2929 1930 1313 2834 1111 3636 1530 1418 2328
Adprime06 , 1314 2324 1925 1416 1328 0910 3336 3234 1313 2328
Adprime07 , 1314 1934 3032 1417 2932 0710 2636 1529 1314 2324
Adprime08 , 1314 3031 1319 1417 1331 0810 3232 1625 1425 2424
Adprime09 , 1313 2323 1625 1414 3437 0910 3637 2326 1314 2224
Adprime10 , 1314 2324 1927 1618 2638 0910 2634 2323 1318 2224
Aprime01 , 1314 1230 2536 1518 2235 0909 1139 2427 1315 2323
Aprime02 , 1314 2132 2331 1317 3639 0910 3234 2326 1326 2428
Aprime03 , 1313 2728 1313 1415 3640 0809 3132 2430 1322 2223
Aprime04 , 1315 2429 1625 1617 3032 0909 3535 2425 2227 2425
Aprime10 , 1415 3435 1322 1515 3434 0710 3536 1525 1520 2323
Aprime11 , 1313 2324 2931 1415 3241 0909 3343 1530 1014 2324
Aprime12 , 1414 2629 3136 1515 3232 0910 1114 2935 1313 2324
Aprime13 , 1414 2729 2834 1416 2028 0910 3436 2628 2325 2324
Aprime14 , 1314 3434 1316 1314 2829 0909 2640 2529 1414 2324
Aprime18 , 1414 2829 1934 1415 3036 0910 3436 1526 1423 2225
Aprime19 , 1414 2831 3034 1314 1335 0910 2639 1524 1313 1824
Aprime20 , 1314 2323 2425 1317 3031 0508 3940 1625 1426 2323
Aprime21 , 1314 2728 3335 1315 1332 0808 3536 2031 1422 2123
Aprime23 , 1313 2727 1919 1518 2730 0710 3438 2328 1318 2325
Aprime26 , 1414 2425 1625 1316 3133 1011 3636 1523 1320 2324
Aprime31? , 1313 1226 2232 1315 3041 0910 3435 2937 1327 2425
Aprime32? , 1315 2630 2529 1415 3438 0909 3035 1629 1314 2224
Aprime40 , 1313 1234 1925 1415 3336 0509 3739 1623 1323 2325
Bdprime34 , 1313 2431 1930 1415 3544 0709 3334 2526 2025 2328
Bdprime35 , 1314 2424 2734 1518 3741 0809 3136 1533 1323 2224
Bdprime36 , 1313 2727 1934 1416 2734 0709 3339 2229 1127 2325
Bdprime37 , 1414 3235 1437 1518 2035 0909 3535 2932 1313 2223
Eprime18 , 1313 2729 2427 1515 2334 0911 3436 2330 1313 2425
Eprime19 , 1315 2931 2127 1415 1334 0709 3136 2729 1324 2324
Eprime27 , 1313 2530 3133 1617 3032 0910 3536 1529 2022 2123
Eprime28 , 1313 2335 2138 1414 1331 0708 3436 2527 1616 2424
Eprime29 , 1313 2430 2836 1515 3738 0509 2635 2429 1313 2428
Fdprime18 , 1414 1232 1332 1418 3132 0509 3335 1630 1324 2525
Fdprime19 , 1314 2429 2127 1315 2838 0508 3440 2629 1318 0000
Fdprime20 , 1313 2334 2934 1315 2835 0910 3133 2126 1314 2424
Fdprime21 , 1315 1233 1919 1415 3139 0909 2634 2026 1314 2224
Fdprime22 , 1313 2433 1331 1415 3434 0909 2633 2629 1418 2324
Fprime40 , 1313 2228 1632 1616 3437 0810 3740 2436 1111 2425
Gdprime18 , 1314 2430 1921 1518 2833 0910 2637 1627 1320 2323
Gdprime19 , 1314 2529 1924 1318 1334 0710 3743 1528 1313 2224
Gdprime24 , 1313 2334 1619 1315 1330 0910 3436 1526 1318 2323
Gdprime27 , 1313 2129 1925 1313 1327 0709 3941 1528 1313 2526
Gdprime38 , 1314 3234 1934 1314 2634 0809 1434 2730 1320 1822
Gdprime41 , 1414 2323 2540 1316 2039 1010 1434 1628 1722 2324
Gdprime45 , 1315 2729 2935 1415 3034 0809 2635 2729 1313 2323
Gprime07 , 1314 2529 1934 1315 3838 0506 3437 2832 2627 2223
Gprime37 , 0000 1927 3335 1516 2840 0909 2637 2027 1420 2124
Hdprime06 , 1313 2325 1419 1315 2840 0909 3136 2434 1617 2323
Hdprime22 , 1313 1930 1316 1318 3434 0808 3338 1526 1320 2323
Hdprime24 , 1314 2429 1326 1517 1335 0507 3637 1626 1313 2325
Hdprime25 , 1313 2430 1629 1314 3032 0507 3440 1636 1315 2324
Hdprime27 , 1313 2334 2631 1515 2426 0510 2637 1729 1620 1823
Hprime12 , 1313 2729 2639 1318 2845 0910 1438 2333 1422 1821
Hprime18 , 1314 2333 1336 1314 3033 0909 3838 1629 1320 2124
Hprime48 , 1314 2529 3134 1415 2838 0909 3440 2024 1314 2325
Iprime02 , 1313 2332 1439 1414 3435 0710 2637 1522 1320 2224
Iprime07 , 1313 2729 1619 1314 3035 0909 3335 2326 1320 2323
Iprime08 , 1415 2834 1434 1516 1344 0709 3335 2526 1313 2424
Iprime10 , 1314 2430 3131 1313 2834 0909 3637 2425 1322 2122
Iprime36 , 1313 2729 1926 1415 2040 0909 1437 2630 1820 2323
Jprime09 , 1415 2430 2230 1515 1334 0509 3137 2030 1415 2325
Jprime10 , 1313 2527 2729 1516 3034 0509 3535 1624 1314 2323
Jprime11 , 1313 2530 1931 1415 3040 0810 3339 1621 1327 1823
Jprime21 , 1314 2425 2227 1415 2829 0909 3637 2525 1416 2224
Jprime24 , 1313 2428 2529 1516 2828 0910 3437 1627 1315 2325
Jprime25 , 1416 2328 1938 1617 1332 0510 3237 2630 2327 2324
Jprime41 , 1313 2531 2130 1515 3234 0809 1432 1632 1318 2424
Jprime42 , 1316 2629 1926 1314 3438 0508 1432 2229 1322 2425
Jprime43 , 1414 2325 1919 1315 2839 0509 3738 1534 2021 2323
Kdprime01 , 1313 2431 1930 1415 3545 0709 3334 2526 2025 2328
Kdprime02 , 1313 2727 1934 1416 2734 0709 3339 2229 1127 2325
Lprime01 , 1314 2326 1935 1315 1328 0910 3437 2329 1320 2225
Lprime02 , 1416 2425 1925 1212 1313 0709 3536 2027 1515 2323
Lprime03 , 1314 2429 1925 1315 2730 0910 3336 1723 1320 2124
Lprime07 , 1314 2227 1936 1415 3142 0910 3336 2023 1313 2324
Lprime15 , 1414 1423 1933 1518 3434 0910 2636 2028 1318 2324
Lprime37 , 1314 2323 2937 1415 1334 0810 2636 2024 2021 2124
Mdprime08 , 1414 2428 1927 1313 1313 0910 1436 2832 1313 2428
Mdprime14 , 1415 1229 1921 1515 2020 0509 3339 2435 1318 2324
Mdprime15 , 1313 2727 2536 1515 3436 0910 2626 1123 1314 2223
Mdprime17 , 1313 2424 2929 1415 2030 0709 2636 2627 1313 2328
Mdprime30 , 1314 2327 2125 1515 3134 0910 3838 1632 1320 2225
Mdprime31 , 1313 2830 1920 1617 3235 0810 3236 2830 1320 2324
Mdprime32 , 1316 1432 1926 1416 3234 0709 3738 3033 2324 2324
Mdprime39 , 1314 1227 1927 1415 1327 0910 3536 2630 1315 2323
Mdprime41 , 1313 2427 3134 1415 2829 1010 2632 2929 1314 2324
Mdprime42 , 1314 2933 2535 1314 3037 0709 3339 2129 1320 2324
Mdprime43 , 1315 2332 1919 1515 3444 0709 2627 2630 1327 2425
Mdprime44 , 1314 2334 1625 1515 3135 0709 3743 2330 1314 2424
Mprime02 , 1314 2324 2425 1518 2835 0510 3638 2931 1324 2323
Mprime03 , 1314 2324 2231 1318 1330 0510 3335 3233 1314 2323
Mprime05 , 1314 2633 2431 1315 2743 0709 2632 2630 1314 2224
Mprime13 , 1416 2425 1925 1515 2836 0707 3536 2027 1424 2323
Nprime02 , 1314 2127 2539 1518 2436 0910 3437 2330 1315 2122
Nprime13 , 1313 1224 1934 1315 2934 0507 2936 2426 1318 2428
Nprime48 , 1414 2830 2225 0000 2630 0909 2636 1630 1313 0000
Odprime13 , 1313 2934 1729 1315 2930 0708 1134 2832 1316 2323
Odprime31 , 1313 3034 3535 1318 2029 0708 2934 3133 1313 2324
Odprime33 , 1313 2430 3237 1414 3436 0909 3637 1523 1318 2324
Oprime01 , 1314 2729 2733 0000 1339 0711 3637 2025 1314 2324
Oprime02 , 1315 2527 1825 1515 3033 0910 3336 1531 1313 2225
Oprime03 , 1313 2435 2225 1314 2732 0909 3538 3232 1313 2324
Oprime04 , 1313 2324 1919 1414 2834 0809 3536 1525 1314 2324
Oprime05 , 1315 2728 1931 1515 3136 0809 3136 1522 1314 2324
Oprime09 , 1414 2324 2728 1414 2834 0711 3639 2026 1314 2122
Oprime10 , 0000 2428 1936 0000 3438 1012 3338 2830 1822 2324
Oprime15 , 1314 2331 1619 1518 3035 0910 3437 2530 1313 2224
Oprime16 , 1313 2835 1334 1414 1328 0809 3337 1527 1324 2323
Oprime17 , 1414 2323 1931 1515 2828 0910 3335 2529 1313 2223
Oprime18 , 1313 2428 1919 1515 1334 0709 3738 2432 1313 2123
Oprime24 , 1313 2932 1625 1417 3035 0910 2635 2730 1313 2323
Oprime25 , 1314 2729 1935 1315 3434 0909 3535 1525 1317 2224
Oprime40 , 1315 1224 2736 1315 2334 0811 3637 3134 1423 2224
Oprime41 , 1414 2332 1925 1315 2935 0709 2639 1528 1418 2324
Pprime02 , 1314 2634 3235 1515 2134 0710 1127 1527 1313 2425
Pprime21 , 1313 1925 1318 1316 2644 0910 2637 2231 0713 2323
Qdprime13 , 1313 2831 2729 1315 3436 0709 2626 2125 1313 2124
Qdprime15 , 1313 2530 1919 1314 2830 0812 3437 3030 1313 2325
Qdprime16 , 1313 2929 1924 1516 1932 0909 2626 2228 1426 2424
Qdprime17 , 1313 2430 1920 1313 2834 0511 3334 2630 1427 2225
Qdprime25 , 1415 1434 2131 1313 4243 0909 3337 2327 1320 2324
Qprime01 , 1314 2830 1919 1317 2834 0810 3437 2328 1127 2324
Qprime02 , 1314 2427 2434 1415 2834 0909 1137 1925 1313 2324
Qprime03 , 1313 3134 1322 1515 2831 0809 2629 3538 1426 2223
Qprime14 , 1314 1931 2128 1516 2835 0909 3638 2833 1318 2525
Sdprime06 , 1313 1927 1919 1315 3434 0507 3138 2023 1320 2324
Sdprime07 , 1313 1927 1334 1314 3436 1010 3436 2127 1314 2324
Sdprime08 , 1414 1227 1938 1415 3643 0709 2633 2630 1314 2325
Sdprime13 , 1313 2429 1933 1314 2929 0910 3032 2829 1324 2324
Sdprime14 , 1313 1231 1925 1517 1533 0909 3439 2021 1320 2225
Tdprime01 , 1313 2429 2427 1315 1536 0809 3536 2530 1322 2325
Tdprime02 , 1314 2734 2830 1414 2830 0509 3233 2630 1325 2323
Tdprime03 , 1314 1431 1938 1415 2634 0708 3435 2627 2022 2324
Tdprime06 , 1313 2525 1921 1517 2732 0809 3437 1527 1314 2125
Tdprime07 , 1415 2429 1631 1417 2628 0509 1437 2022 1321 2324
Tdprime11 , 1314 2729 2734 1314 1534 0509 3031 2730 2224 2425
Tdprime12 , 1314 2324 1334 1416 3434 0910 3337 1534 1823 2223
Tdprime13 , 1313 2929 3737 1315 3335 0809 3242 1526 1313 2123
Tdprime16 , 1313 2532 1933 1515 3438 0910 3236 2029 2222 2223
Tdprime17 , 1314 2329 1934 1318 2829 0711 3537 2526 1323 2224
Tdprime18 , 1314 2527 1419 1418 2534 0509 2933 1629 1324 2324
Tdprime19 , 1314 2829 1926 1316 3236 0809 3035 2628 1820 2324
Tdprime20 , 1314 2828 2227 1316 3132 0709 3334 2223 1313 1822
Tdprime24 , 1314 2329 1919 1315 1328 0710 3137 2934 0713 2223
Tdprime25 , 1313 2730 1925 1314 2328 0910 3434 2527 1320 2224
Tdprime26 , 1313 2429 1921 1515 3435 0910 2635 2729 1314 2325
Tdprime27 , 1313 2330 1419 1519 3337 0910 2636 2127 1118 2325
Tdprime28 , 1314 2834 1919 1518 2732 0809 2937 2730 1316 2425
Tdprime29 , 1314 2729 1919 1314 2728 0910 3335 1730 1822 2323
Tdprime30 , 1313 2324 1938 1415 1329 0709 3337 1626 1323 1823
Tdprime31 , 1313 2731 1322 1317 3042 0909 3636 2530 1314 2324
Tdprime32 , 1314 3233 2130 1314 3035 0810 2639 3136 1316 2125
Tdprime34 , 1313 2328 2831 1515 2730 0709 3137 2124 1314 2424
Tdprime45 , 1313 2329 1326 1515 3034 0710 3437 2030 1313 2324
Tdprime46 , 1314 2929 1919 1314 2930 0909 3236 2225 1313 2324
Tdprime47 , 1415 2334 2828 1515 1328 1010 3437 2324 1313 2123
Tdprime48 , 1313 1227 1333 1317 3035 0909 3536 1525 1124 2223
Tprime01 , 1314 2735 1638 1415 2828 0809 1437 2630 1427 2223
Tprime05 , 1314 2330 1831 1418 3434 0910 2935 2034 1313 2325
Tprime13 , 1313 1223 1320 1515 2836 0809 2933 1533 1314 2424
Tprime14 , 1313 2429 2426 1315 3435 1010 2633 2324 1313 2323
Tprime16 , 1313 1225 1926 1415 2936 0909 3435 2336 1416 2124
Udprime01 , 1313 2225 1619 1315 3444 0910 3538 2529 1313 2324
Udprime06 , 1313 2329 2425 1517 3034 0909 3537 2229 1328 2323
Udprime07 , 1313 2335 1921 1315 1326 0910 3236 1629 1318 2325
Udprime08 , 1313 3032 1933 1315 2628 0909 3535 2530 1322 2125
Udprime09 , 1313 2929 1327 1417 1336 0911 2633 2836 2327 2224
Udprime27 , 1316 3435 1313 1414 3034 0909 2632 1534 1322 2223
Udprime30 , 1313 3131 2133 1515 2630 0709 3839 1525 1313 2428
Udprime31 , 1313 3132 1924 1314 3034 0809 2640 2424 1727 2324
Udprime32 , 1313 2331 1924 1314 1330 0909 2435 2329 1313 2425
Udprime33 , 1313 1323 1619 1517 2834 0710 3437 2930 1420 2324
Udprime34 , 1313 2329 3035 1315 2838 0507 3238 2427 1320 2324
Udprime40 , 1414 2529 1920 1617 2734 0810 1441 2631 1313 2324
Wprime01 , 1313 1229 2528 1315 3034 0809 3439 2627 1013 2323
Wprime02 , 1414 2733 2436 1314 3031 0710 1726 2930 1322 2325
Wprime03 , 0000 1930 2235 1317 3441 0707 2634 2629 1313 2224
X01 , 1314 2929 2531 1318 3034 0909 2634 2425 1313 2223
X14 , 1313 2430 1926 1418 2935 0909 3636 2124 1314 2323
X15 , 1313 3131 1419 1417 2835 0910 3436 2929 1324 2225
X16 , 1313 2729 1936 1315 3638 0910 3233 1520 0713 2424
X17 , 1313 2631 1327 1314 3335 0509 3436 1528 1420 2324
X19 , 1313 2432 2836 1414 1335 0809 3435 2832 1323 2324
X20 , 1313 2324 1328 1418 2638 0710 3436 2530 1313 2224
X21 , 1313 2930 2729 1818 2145 0709 2631 2730 1327 2424
X22 , 1314 2529 3135 1515 2022 0609 2636 2029 1313 1822
X23 , 1314 2430 2535 1315 1332 0710 3337 2630 1414 2323
X24 , 1313 3234 1930 1515 3435 0909 2739 1525 1320 2428
X25 , 1313 1924 1930 1415 2840 0507 3537 2530 2227 2324
Xprime01 , 1314 2634 1313 1515 3738 0910 3336 1525 1320 2323
Xprime02 , 1314 2830 1332 1415 2829 0510 1430 2729 1313 2325
Xprime04 , 1414 2631 1919 1618 1337 0909 3737 2931 1314 2224
Xprime24 , 1314 2329 1624 1314 3438 0611 2634 2829 1316 1824
Xprime25 , 1415 2430 2230 1515 1334 0509 3137 2030 1415 2325
Xprime26 , 1313 3034 1330 1515 1328 0909 3537 2530 1323 2325
Xprime34 , 1314 2029 1927 1318 3234 0909 3235 2123 1314 2325
Xprime36 , 1314 3434 1919 1314 2836 0709 3334 3033 1420 2323
Xprime37 , 1315 1928 1435 1314 3134 0709 2637 2326 1313 2324
Y02 , 1314 2427 1926 1515 2728 0909 3436 2529 1418 2424
Y08 , 1313 2929 1924 1618 2030 0909 3738 2831 1325 2424
Y09 , 1313 2324 2121 1316 3543 0709 3637 2527 1325 2325
Y12 , 1313 2934 2527 1518 1313 0509 2633 2530 1320 2424
Yprime31 , 1314 2128 2434 1517 3045 0809 1435 2429 1313 2424
Yprime32 , 1313 3435 2134 1315 2537 0711 3637 2730 1418 2223
Yprime33 , 1314 2331 1633 1414 3739 0708 3233 2031 1320 2323
Yprime34 , 1313 2930 2734 1316 2934 0509 2737 3131 1621 2424
Yprime35 , 1313 2629 2834 1415 2829 0809 3134 3234 1520 2323
Yprime36 , 1314 2329 1921 1415 3434 0910 2636 2526 1120 2324
Yprime43 , 1313 2628 2427 1315 2734 0809 3637 2528 1324 2424
Yprime44 , 1314 2729 1420 1313 2934 1010 3338 2024 1414 2323
Yprime45 , 1313 2935 1937 1415 2934 1111 1434 2634 1313 2425
Zprime03 , 1313 2535 1927 1314 1341 0710 3240 2427 1322 2425
Zprime04 , 1314 2334 2438 1517 1935 0609 3136 2028 1414 2525
Zprime05 , 1313 2134 2930 1616 2836 0510 1436 2528 1320 2224
Zprime06 , 1415 2929 1937 1718 1931 0809 3335 2325 2426 2325
Zprime14 , 1314 2529 3039 1315 2630 0911 3639 1526 2020 2122
Zprime15 , 1315 2428 1925 1515 2834 0910 3437 2729 1313 2324
Zprime16 , 1313 2324 2136 1313 1330 0509 3340 2325 1327 2124
Zprime17 , 1313 2930 1931 1515 2836 0510 3437 2231 1314 2123
Zprime20 , 1314 2324 1930 1313 3033 0000 3738 2427 1314 2125
Zprime21 , 1313 2330 3438 1315 2931 0510 2636 2936 1420 2223
Zprime22 , 1313 2627 1925 1415 2934 0909 3436 1525 1314 2222
Zprime42 , 1313 2431 2530 1315 2328 0710 2930 1625 1320 2323
Zprime43 , 1313 2527 1925 1316 2832 0509 2634 2031 1318 2323
Zprime44 , 1313 2528 1938 1415 1338 0910 1436 2327 1414 2323
Zprime45 , 1314 1230 2127 1515 3037 0909 3334 2739 1314 2323
Zprime46 , 1313 2427 2129 1313 2934 0910 2632 2636 1325 2224
Zprime47 , 1313 2329 1527 1617 2937 0809 2633 2030 1314 2225
Zprime48 , 1314 2435 1325 1415 2031 0809 3434 1628 1323 1825
Pop           
M101 , 1314 2324 1934 1313 1330 0910 2637 2430 1424 2323
M102 , 1414 2425 1819 2628 1527 0610 0000 1721 1516 3641
M103 , 1314 2730 2021 1517 3236 0810 3537 2124 1313 2122
M105 , 1314 2734 2737 1519 3434 0910 3440 2835 1422 2525
M106 , 1314 1931 1934 1315 3134 0610 3037 2329 1313 2324
M107 , 1313 1226 1930 1415 3538 0709 2937 2229 1313 2122
M108 , 1313 2633 1930 1315 1333 0909 3738 2735 1320 2223
M109 , 1313 3234 1933 1517 3440 0910 2636 2936 1323 2123
M110 , 1414 2123 1724 2229 1524 0708 0000 1723 1515 4143
M111 , 1414 2024 1719 2528 1417 0710 2741 2228 1320 3740
M112 , 1313 2727 1926 1315 3435 0909 2741 2430 1825 2323
M113 , 1414 2424 1924 2122 1729 0610 2727 1724 1515 3738
M114 , 1314 2930 2527 1315 3237 0509 3234 1525 1314 2328
M115 , 1314 2930 2527 1315 3237 0509 3234 1525 1314 2328
M116 , 1316 1923 1919 1315 1344 0809 2630 1629 1724 2324
M117 , 1314 2829 1625 1515 2834 0809 3236 2334 1414 2122
M118 , 1313 2427 1922 1515 2234 0809 2634 2226 1313 2223
M119 , 1313 2125 1922 1516 3037 0909 3337 2531 1313 2328
M120 , 1314 2429 1919 1415 3036 0811 3035 2026 1425 2425
M121 , 1313 2329 1925 1617 3336 0910 3037 2526 1427 2224
M122 , 1313 2330 2133 1415 2934 0810 3235 1624 1822 2324
M123 , 1313 2934 2131 1415 1334 0709 3738 1527 1313 2123
M124 , 1313 2831 1331 1517 2038 0808 3333 1524 1324 2324
M125 , 1415 2332 2627 1415 3438 0609 3539 2830 1313 2223
M126 , 1313 2429 1319 1316 3133 0909 2937 1529 1113 2324
M127 , 1313 3435 2527 1517 3435 0710 2628 1527 1423 2123
M128 , 1314 2931 1333 1417 2836 0910 2637 2426 1314 2324
M129 , 1313 2428 2734 1314 1336 0910 2839 2025 1314 2323
M131 , 1313 2429 2233 1315 2529 0708 2935 2630 1114 2324
M132 , 1313 2932 3033 1415 1430 1011 2626 2229 1313 2324
M133 , 1314 2424 1319 1415 2934 0911 3136 2324 1313 2323
M135 , 1313 3334 2534 1515 1527 0910 3840 2629 1328 1824
M136 , 1315 2528 1934 1415 2226 0911 3234 2626 1313 2424
M137 , 1313 2335 1930 1416 3435 0809 2636 2329 1313 2324
M138 , 1314 2727 1929 1314 2930 0609 3337 2326 1414 2224
M140 , 1313 2229 1924 1314 3536 0910 3537 2525 1114 2123
M142 , 1313 1227 3030 1314 2836 0709 3135 2626 0713 2324
M143 , 1313 3134 1821 1414 2828 0911 3437 2326 2020 2224
M144 , 1313 2829 1321 1515 2730 0506 3540 2628 1420 2425
M145 , 1314 2427 2138 1516 2831 0711 3739 3334 1318 2528
M146 , 1416 2931 2527 1316 3234 0508 3437 2129 1314 2425
M147 , 1314 2831 3134 1415 3536 0507 3337 2326 1325 2324
M148 , 1313 2730 2127 1313 2934 0809 3737 2425 1424 2424
M149 , 1313 2334 2930 1314 1344 0510 3536 2525 2024 2223
M150 , 1314 2230 2230 1314 3434 0708 3233 1415 1422 2324
M151 , 1313 3030 2830 1314 3031 0609 1437 1526 1313 2223
M152 , 1414 1231 1326 1415 3435 0909 3540 1524 1313 2324
M153 , 1314 2329 2430 1515 1334 0910 3034 1520 1324 2324
M154 , 1313 2532 2429 1315 2834 0909 3234 2426 1313 2323
M155 , 1313 2429 2436 1517 2841 0909 3137 1634 1323 2324
M156 , 1313 2528 1934 1415 2836 0809 3436 2526 1320 2324
M157 , 1313 2929 1922 1416 2631 0709 2638 3034 1422 2323
M158 , 1414 2435 2127 1516 1335 0710 3636 2328 1320 2324
M159 , 1314 2529 2325 1415 2838 0909 3437 3235 1418 2325
M160 , 1313 2428 1934 1415 2836 0809 3436 2526 1320 2324
M161 , 1315 2328 1819 1315 2628 0909 3435 1031 1420 2325
M162 , 1313 2429 1926 1314 2835 0809 3136 2424 1314 2424
M163 , 1314 2429 2227 1415 1329 0910 3233 2733 1422 2425
M164 , 1314 2528 1328 1316 3035 0909 2633 2932 1320 2124
M165 , 1313 3132 1930 1318 2831 0910 2639 1525 1422 2324
M166 , 1313 3132 1930 1318 2831 0910 2639 1525 1422 2424
M168 , 1414 2729 1627 1315 3036 0910 3637 2627 1327 2125
M169 , 1314 2329 2131 1415 3033 0909 2634 2730 1314 2222
M172 , 1313 2429 1427 1415 1329 0910 1434 2729 1320 2224
M173 , 1414 2835 1934 1314 3132 0909 3238 2329 1414 2323
M175 , 1313 2429 1936 1415 2948 0708 3437 2626 1313 2123
M176 , 1415 2323 2429 1515 1334 0709 3131 2427 1823 2224
M177 , 1315 2123 1927 1313 3035 0809 3235 2024 1313 2424
M178 , 1313 2430 2430 1415 2734 0709 2629 2324 1422 2224
M180 , 1313 1230 1921 1315 1328 0909 3135 1624 1125 2424
M181 , 1315 2429 2134 1416 3238 0809 3136 1529 1313 2325
M182 , 1313 2829 2833 1315 1335 0505 3739 2729 1322 2324
M183 , 1313 2929 1329 1618 2934 0910 3538 2324 1314 2323
M184 , 1313 3035 2330 1315 2930 0911 2835 2530 1523 2224
M185 , 1313 2935 2527 1516 1326 0709 2636 2531 1427 2223
M186 , 1315 3134 1924 1315 3234 0509 2632 2535 1420 2328
M187 , 1315 1225 2430 1415 3036 0509 3636 2139 1313 2223
M188 , 1416 2330 1319 1415 2834 0909 3536 2031 1313 2324
M189 , 1313 2429 2934 1318 1336 0910 2829 2326 1418 2124
M190 , 1414 2931 1929 1415 3436 0909 2936 1530 1314 2328
M191 , 1314 2335 2529 1618 2833 0610 1231 1526 2526 2323
M192 , 1313 2530 1920 1418 2745 0909 3437 2427 1313 1823
M193 , 1313 2324 1631 1515 2933 0708 2633 1532 1324 2228
M194 , 1314 2535 1926 1515 2634 0707 3434 2227 1414 2324
M195 , 1313 2629 2730 1416 3841 0710 3637 2526 1313 2223
