# Supplementary material for: From Shelf to Shelf: Assessing Historical and Contemporary Genetic Differentiation and Connectivity across the Gulf of Mexico in Gag, Mycteroperca microlepis
Source: PLoS One. 2015 Apr 9;10(4):e0120676. doi: 10.1371/journal.pone.0120676 (PMC4391813; doi:10.1371/journal.pone.0120676)
Supplement: S2 File — (FASTA) [file pone.0120676.s003.fasta]

>M173 | M. microlepis mtDNA Control Region haplotype containing gap for two repetitive regions (Geographic Region: Campeche Bank)
TTCAAANCTTACACCAGTCTTGTAAACCGGANGTNNGAGGTTCAAANCCTTNCACCAGTCTNGTAAACCGGANGTCGGAGGTTAAAATCCCCCTTAGTANTCAAAGAGAAGAGATTTTAACTCCCACCTCTAACTCCCAAAGCTAGAATTCTAAACTAAACTACTCTTTGAAATATTAAATATATTGTGTGTTTAAACTATTATACTAATTACATTAATTACATTAATTAAATACGCAATATGTTCCATCATCATCTGTACAATGGTTCAAATACGCAATATGTTCCATCATCATCTGTACAATGGTTCAAATACGCAATATGTTCCATCATCATCTGTACAATGGTTCAAATACGCAATATGTTCCATCATCATCTGTACAATGGTTCAAATACGCAATATGTTCCATCATCATTTACTAGGACCATACGTTACCCTCTTGATTATTAAGCACATAACTATCGTTAGAACTAGTAATCTATAATGATGATTAGTAATAAAACTTAACTGAGAGATCGCAACAACACTGATAGGCCCAATACCTGCTGGATTTGCGTGAAATATATGCCCTTATTCAACACTTATAGATCAAAGTCAAATATATTGAACAGTAAGAACCTACCAATACTCGATCTCTTAATGCATACTCTCCTTGAAAGTAAAAGA
>Tprime13 | M. microlepis mtDNA Control Region haplotype containing gap for two repetitive regions (Geographic Region: North West Florida Shelf)
CAGTCTNGTANACCGGANGTCGGAGGTTCAAANCNTTCACCAGTCTNGTANANNGGANGTCGGAGGTTNNAATCCCCCTTAGTACTCAAAGAGAAGAGATTTTAACTCCCACCTCTAACTCCCAAAGCTAGAATTCTAAACTAAACTACTCTTTGAAATATTAAATATATTGTGTGTTTAAACTATTATACTAATTACATTAATTACATTAATTAAATACGCAATATGTTCCATCATCATCTGTACAATGGTTCAAATACGCAATATGTTCCATCATCATCTGTACAATGGTTCAAATACGCAATATGTTCCATCATCATCTGTACAATGGTTCAAATACGCAATATGTTCCATCATCATCTGTACAATGGTTCAAATACGCAATATGTTCCATCATCATCTGTACAATGGTTCAAATACGCAATATGTTCCATCATCACTTACTAGGACCATACGTTACCCTCTTGATTACTAAGCACATAACTATCGTTAGAACTAGTAATTTATAATGATGATTAGTAATAAAACTTAATTGAGAGATCGCAACAACACTGATAGGCCCAATACCTGCTGGGTTTGCGTGAAATATACATCCTTATTCAACACTTATAGATCAAAGTCAAATATATTGAACAGTAAGAACCTACCAATACTCGATCTCTTAATGCATACTCTCCTTGAAAG
>M108 | M. microlepis mtDNA Control Region haplotype containing gap for two repetitive regions (Geographic Region: Campeche Bank)
TTCAAAGCTTACACCAGTCTTGTAAACCGGATGTNGGAGGTTAGAATCCCCCTTAGTACTCAAAGAGAAGAGATTTTAACTCCCACCTCTAACTCCCAAAGCTAGAATTCTAAACTAAACTACTCTTTGAAATATTAAATATATTGTGTGTTTAAACTATTATACTAATTACATTAATTACATTAATTAAATACGCAATATGTTCCATCATCATCTGTACAATGGTTCAAATACGCAATATGTTCCATCATCATCTGTACAATGGTTCAAATACGCAATATGTTCCATCATCATCTGTACAATGGTTCAAATACGCAATATGTTCCATCATCATCTGTACAATGGTTCAAATACGCAATATGTTCCATCATCATCTGTACAATGGTTCAAATACGCAATATGTTCTATCATCATTTACTANGACCATACATTACCCTCTTGATTATTAAGCACGTAACTATCGTTAGAACTAGTAATTTATAATGATGATTAGTAATAAAACTTAACTGANAGATCGCAACAACACTGATAGGCCCAATACCTGCTGGATTTGCGTGAAATATACATCCTTATTCAACACTTATANATCAAAGTCAAATATATTGAACAGTAAGAACCTACCAATACTCNATCTCTTAATGCATACTCTCCTTGAAAGTAAAAGACAATACTTGNGANGGTTACACTCTAATGAACTATTCCTGGCATCTGGTTCCTACTTC
>M106 | M. microlepis mtDNA Control Region haplotype containing gap for two repetitive regions (Geographic Region: Campeche Bank)
TTCAAAGCTTACACCAGTCTTGTAAACCGGATGTCGGAGGTTAANATCCNCCNTNGTACTCAAAGAGAAGAGATTTTAACTCCCACCTCTAACTCCCAAAGCTAGAATTCTAAACTAAACTACTCTTTGAAATATTAAATATATTGTGTGTTTAAACTATTATACTAATTACATTAATTACATTAATTAAATACGCAATATGTTCCATCATCATCTGTACAATGGTTCAAATACGCAATATGTTCCATCATCATCTGTACAATGGTTCAAATACGCAATATGTTCCATCATCATCTGTACAATGGTTCAAATACGCAATATGTTCCATCATCATCTGTACAATGGTTCAAATACGCAATATGTTCCATCATCATCTGTACAATGGTTCAAATACGCAATATGTTCCATCATCATTTACTAGGACCATACGTTACCCTCTTGATTATTAAGCACATAACTATCGTTAGAACTAGTAATTTATGATGATGATTAGTAATAAAACTTAACTGAGAGATCGCAACAACACTGATAGGCCCAATACCTGCTGGGTNNGCNTGAAATATATGTCCTTATTCAACACNNATAGATCAAAGTCAAATATATTGAACAGTAAGAACCTANCANTACTCGATNTNNNNNTGCANACTCTCNTNNAANNTAANNGACAANNNNTGNNNNNNTNACNNTNTAATGAACTATTCCTGGCATCTGGTTCCTACTTCANGA
>Udprime34 | M. microlepis mtDNA Control Region haplotype containing gap for two repetitive regions (Geographic Region: North West Florida Shelf)
TTCAAAGCTTACACCAGTCTTGTAAACCGGATGTCGGAGGTTAAAATCCCCCTTAGTACTCAAAGAGAAGAGATTTTAACTCCCACCTCTAACTCCCAAAGCTAGAATTCTAAACTAAACTACTCTTTGAAATATTAAATATATTGTGTGTTTAAACTATTATACTAATTACATTAATTACATTAATTAAATACGCAATATGTTCCATCATCATCTGTACAATGGTTCAAATACGCAATATGTTCCATCATCATCTGTACAATGGTTCAAATACGCAATATGTTTTATCATCATCTGTACAATGGTTCAAATACGCAATATGTTTTATCATCATCTGTACAATGGTTCAAATACGCAATATGTTTTATCATCATTCACTAGGACCATACGTTACCCTCTTGATTATTAAGCACATAACTATCGTTAGAACTAGTAATTTATAATGATGATTAGTAATAAAACTTAACTGAGAGATCGCAACAACACTGATAGGCCCAATACCTGTTGGATTTGCGTGAAATATATGTCCTTATTCAACACTTATAGATCAAAGCCAAATATATTGAACAGTAAGAACCTACCAATACTCGATCTCTTAATGCATACTCTCCTTGAAAGTAAAAGACAATACTTGTGAGGGTTACACTCTAATGAACTATTCCTGGCATCTGGTTC
>M125 | M. microlepis mtDNA Control Region haplotype containing gap for two repetitive regions (Geographic Region: Campeche Bank)
TCAAAGCTTNCACCAGTCTTGTAAACCGGATGTCGGAGGTTAAAATCCCCNTTAGTACTCAAAGAGAAGAGATTTTAACTCCCACCTCTAACTCCCAAAGCTAGAATTCTAAACTAAACTACTCTTTGAAATATTAAATATATTGTGTGTTTAAACTATTATACTAATTACATTAATTACATTAATTAAATACGCAATATGTTCCATCATCATCTGTACAATGGTTCAAATACGCAATATGTTCCATCATCATCTGTACAATGGTTCAAATACGCAATATGTTCCATCATCATCTGTACAATGGTTCAAATACGCAATATGTTCCATCATCATCTGTACAATGGTTCAAATACGCAATATGTTCCATCATCATCTGTACAATGGTTCAAATACGCAATATGTTCCATCATCATCTGTACAATGGTTCAAATACGCAATATGTTCCATCATCATTTACTAGGACCATACGTTACCCTCTTGATTATTAAGCACATAACTATCGTTAGAACTAGTAATTTATAATGATGATTAGTAATAAAACTTAACTGAGAGATCGCAACAACACTGATAGGCCCAATACCTGCTGGATTTGCGTGAAATATATGTCCTTATTCAACACTTATAGATCAAAGTCAAATATATTGAACAGTAAGAACCTACCAATACTCGATCTCTTAATGCATACTCTCCTTGAAAGTAAAAGACAATACTTGTGANGGTTACACTCTAATGAANTATTCCTGGCATCTGGTTCCTACTTCA
>M175 | M. microlepis mtDNA Control Region haplotype containing gap for two repetitive regions (Geographic Region: Campeche Bank)
CACCAGTCTTGTAAACCGGATGTCGGAGGTTAAAATCCCCCTTNGTACTCAAAGAGAAGAGATTTTAACTCCCACCTCTAACTCCCAAAGCTAGAATTCTAAACTAAACTACTCTTTGAAATATTAAATATATTGTGTGTTTAAACTATTATACTAATTACATTAATTACATTAATTAAATACGCAATATGTTCCATCATCATCTGTACAATGGTTCAAATACGCAATATGTTCCATCATCATCTGTACAATGGTTCAAATACGCAATATGTTCCATCATCATCTGTACAATGGTTCAAATACGCAATATGTTCCATCATCATCTGTACAATGGTTCAAATACGCAATATGTTCCATCATCATCTGTACAATGGTTCAAATACGCAATATGTTCCATCATCATTTACTAGGACCATACGTTACCCTCTTGATTATTAAGCACATAACTATCGTTAGAACTAGTAATTTATAATGATGATTAGTAATAAAACTTAACTGAGAGATCGCAACAGCACTGATAGGCCCAATACCTGCTGGATTTGCGTGAAATATATGTCCTTATTCAACACTTATAGATCAAAGTCAAATATATTGAACAGTAAGAACCTACCAATACTCGATCTCTTAATGCATACTCTCCTTGAAAGTAAAAGACAATACTTGNGAGGGTTACACTCTAATGAACTATTCCTGGCATCTGGTT
>M196 | M. microlepis mtDNA Control Region haplotype containing gap for two repetitive regions (Geographic Region: Campeche Bank)
CAGTCTTGTAAACCGGATGTCGGAGGTTNAAATCCCCCNTNNNNCTCGTAGAGAAGAGATTTTAACTCCCACCTCTAACTCCCAAAGCTAGAATTCTAAACTAAACTACTCTTTGAAATATTAAATATATTGTGTGTTTAAACTATTATACTAATTACATTAATTACATTAATTAAATACGCAATATGTTCCATCATCATCTGTACAATGGTTCAAATACGCAATATGTTCCATCATCATCTGTACAATGGTTCAAATACGCAATATGTTCCATCATCATCTGTACAATGGTTCAAATACGCAATATGTTCCATCATCATCTGTACAATGGTTCAAATACGCAATATGTTCCATCATCATCTGTACAATGGTTCAAATACGCAATATGTTCCATCATCATCTGTACAATGGTTCAAATACGCAATATGTTCCATCATCATCTGTACAATGGTTCAAATACGCAATATGTTCCATCATCATTTACTAGGACCATACGTTACCCTCTTGATTATTAAACANATAACTATCGTTAGAACTAGTAATTTATAATGATGATTAGTAATAAAACTTAACTGAGAGANCGCAACAACACTGATAGGCCCAATACCTGNTGGATTTGCGTGAAATATATGTCCTTATTCAACACNTATAGATCAAAGTCAAATATATTGAACAGTA
>Tprime01 | M. microlepis mtDNA Control Region haplotype containing gap for two repetitive regions (Geographic Region: North West Florida Shelf)
TCTTGTAAACCGGATGTCGGAGGTTAAAATCCNCCTTNGTNCTCAAAGAGAAGAGATTTTANCTNCCACNTCTNANTCNCAANGANAGANTTGTAAACTAAACTACTCTTTGAAATATTAAATATATTGTGTGTTTAAACTATTATACTAATTACATTAATTACATTAATTAAATACGCAATATGTTCCATCATCATCTGTACAATGGTTCAAATACGCAATATGTTCCATCATCATCTGTACAATGGTTCAAATACGCAATATGTTCCATCATCATCTGTACAATGGTTCAAATACGCAATATGTTCCATCATCATCTGTACAATGGTTCAAATACGCAATATGTTCCATCATCATCTGTACAATGGTTCAAATACGCAATATGTTCCATCATCATCTGTACAATGGTTCAAATACGCAATATGTTCCATCATCATCCACTAGGACCATACGTTACCCTCTTGATTATTAAGCACATAACTATCGTTAGAACTAGTAATTTATAATGATGATTAGTAATAAAACTTAACTGAGAGATCGCAACAACACTGATAGGCCCAATACCTGCTGGATTTGCGTGAAATATATGTCCTTATTCAACACTTATAGATCAAAGTCAAATATATTGAACAGTAAGAACCTACCAATACTCGATCTCTTAATGCATACTCTCC
>M128 | M. microlepis mtDNA Control Region haplotype containing gap for two repetitive regions (Geographic Region: Campeche Bank)
TCCCCCTTAGTACTCAAAGAGAAGAGATTTTAACTCCCACCTCTAACTCCCAAAGCTAGAATTCTAAACTAAACTACTCTTTGAAATATTAAATATATTGTGTGTTTAAACTATTATACTAATTACATTAATTACATTAATTAAATACGCAATATGTTCCATCATCATCTGTACAATGGTTCAAATACGCAATATGTTCCATCATCATCTGTACAATGGTTCAAATACGCAATATGTTCCATCATCATCTGTACAATGGTTCAAATACGCAATATGTTCCATCATCATCTGTACAATGGTTCAAATACGCAATATGTTCCATCATCATTTACTAGGACCATACATTACCCTCTTGATTATTAAGCACGTAACTATCGTTAGAACTAATAATTTATAATGATGATTAGTAATAAAACTTAACTGAGAGATCGCAACAACACTGGTAGGCCCAATACCTGCTGGATTTGCGTGAAATATACATCCTTATTCAACACTTATAGATCAAAGTCAAATATATTGAACAGTAAGAACCTACCAATACTCGATCTCTTAATGCATACTCTCCTTGAAAGTAAAAGACAATACTTGTGANGGNTACACTCNNNTNAANTATTCCTGNCATCTGGTTCC
>Zprime21 | M. microlepis mtDNA Control Region haplotype containing gap for two repetitive regions (Geographic Region: North West Florida Shelf)
TTAGTACTCAAAGAGAAGAGATTTTAACTCCCACCTCTAACTCCCAAAGCTAGAATTCTAAACTAAACTACTCTTTGAAATATTAAATATATTGTGTGTTTAAACTATTATACTAATTACATTAATTACATTAATTAAATACGCAATATGTTCCATCATCATCTGTACAATGGTTCAAATACGCAATATGTTCCATCATCATCTGTACAATGGTTCAAATACGCAATATGTTCCATCATCATCTGTACAATGGTTCAAATACGCAATATGTTCCATCATCATCTGTACAATGGTTCAAATACGCAATATGTTCCATCATCATCTGTACAATGGTTCAAATACGCAATATGTTCCATCATCATCTGTACAATGGTTCAAATACGCAATATGTTCCATCATCATTTACTAGGACCATACATTACCCTCTTGATTATTAAGCACGTAACTATCGTTAGAACTAGTAATTTATAATGATGATTAGTAATAAAACTTAACTGAGAGATCGCAACAACACTGATAGGCCCAATACCTGCTGGATTTGCGTGAAATATACATCCTTATTCAACACTTATAGATCAAAGTCAAATATATTGAACAGTAAGAACCTACCAATACTCG
>M143 | M. microlepis mtDNA Control Region haplotype containing gap for two repetitive regions (Geographic Region: Campeche Bank)
TAGTACTCAAAGAGAAGAGATTTTAACTCCCACCTCTAACTCCCAAAGCTAGAATTCTAAACTAAACTACTCTTTGAAATATTAAATATATTGTGTGTTTAAACTATTATACTAATTACATTAATTACATTAATTAAATACGCAATATGTTCCATCATCATCTGTACAATGGTTCAAATACGCAATATGTTCCATCATCATCTGTACAATGGTTCAAATACGCAATATGTTCCATCATCATCTGTACAATGGTTCAAATACGCAATATGTTCCATCATCATCTGTACAATGGTTCAAATACGCAATATGTTCCATCATCATCTGTACAATGGTTCAAATACGCAATATGTTCCATCATCATCTGTACAATGGTTCAAATACGCAATATGTTCCATCATCATTTANTAGGACCATANGTTACCNTCTTGATTATTAAGCACATAACTATNGTTAGAANNAGNAATTTATANTGATGATNNGTAATANAANNTAACTGAGAGATCGCAACAACANTGATAGGCNCAANACNTNNNGGATTNGNGNGAAATATNNGTCNTTNTTCAACANNNATAGATCANNGTNAAATATANNGANCNNTANGANCCTANCAATACNNGATNTNNTAATGCANANTCTC
>M127 | M. microlepis mtDNA Control Region haplotype containing gap for two repetitive regions (Geographic Region: Campeche Bank)
TACTCAAAGAGAAGAGATTTTAACTCCCACCTCTAACTCCCAAAGCTAGAATTCTAAACTAAACTACTCTTTGAAATATTAAATATATTGTGTGTTTAAACTATTATACTAATTACATTAATTACATTAATTAAATACGCAATATGTTCCATCATCATCTGTACAATGGTTCAAATACGCAATATGTTCCATCATCATCTGTACAATGGTTCAAATACGCAATATGTTCCATCATCATCTGTACAATGGTTCAAATACGCAATATGTTCCATCATCATCTGTACAATGGTTCAAATACGCAATATGTTCCATCATCATCTGTACAATGGTTCAAATACGCAATATGTTCCATCATCATCTGTACAATGGTTCAAATACGCAATATGTTCTATCATCATTTACTAGGACCATACATTACCCTCTTGATTATTAAGCACGTAACTATCGTTAGAACTAGTGATTTATAATGATGATTAGTAATAAAACTTAACTGAGAGATCGCAACAACACTGATAGGCCCAATACCTGCTGGATTTGCGTGAAATATACATCCTTATTCAACACTTATAGATCAAAGTCAAATATATTGAACAGTAAGAACCTACCAATACTCGATCTCTTAATGCATACTCTCCTTGAAAGTAAAAGACAATAC
>M126 | M. microlepis mtDNA Control Region haplotype containing gap for two repetitive regions (Geographic Region: Campeche Bank)
TACTCAAAGAGAAGAGATTTTAACTCCCACCTCTAACTCCCAAAGCTAGAATTCTAAACTAAACTACTCTTTGAAATATTAAATATATTGTGTGTTTAAACTATTATACTAATTACATTAATTACATTAATTAAATACGCAATATGTTCCATCATCATCTGTACAATGGTTCAAATACGCAATATGTTCCATCATCATCTGTACAATGGTTCAAATACGCAATATGTTCCATCATCATCTGTACAATGGTTCAAATACGCAATATGTTCCATCATCATCTGTACAATGGTTCAAATACGCAATATGTTCCATCATCATCTGTACAATGGTTCAAATACGCAATATGTTCCATCATCATCTGTACAATGGTTCAAATACGCAATATGTTCCATCATCATCCACTAGGACCATACGTTACCCTCTTGATTATTAAGCACATAACTATCGTTAGAACTAGTAATTTATAATGATGATTAGTAATAAAACTTAACTGAGAGATCGCAACAACACTGATAGGCCCAATACNTGCTGGATTTGCGTGAAATATATGTCNTTATTCAACACTTATAGATCAAAGTCAAATATATTGAACNGTAAGAACNTACCAATACTCGATCTCTTAATGCATACTCTCCTTGAAAGTAGAAGACAATAC
>M135 | M. microlepis mtDNA Control Region haplotype containing gap for two repetitive regions (Geographic Region: Campeche Bank)
TACTCAAAGAGAAGAGATTTTAACTCCCACCTCTAACTCCCAAAGCTAGAATTCTAAACTAAACTACTCTTTGAAATATTAAATATATTGTGTGTTTAAACTATTATACTAATTACATTAATTACATTAATTAAATACGCAATATGTTCCATCATCATCTGTACAATGGTTCAAATACGCAATATGTTCCATCATCATCTGTACAATGGTTCAAATACGCAATATGTTCCATCATCATCTGTACAATGGTTCAAATACGCAATATGTTCCATCATCATCTGTACAATGGTTCAAATACGCAATATGTTCCATCATCATCTGTACAATGGTTCAAATACGCAATATGTTCCATCATCATCTGTACAATGGTTCAAATACGCAATATGTTCCATCATCATTTACTAGGACCATACGTTACCCTCTTGATTATTAAGCACATAACTATCGTTAGAACTAGTAATTTATAATGATGATTAGTAATAAAACTTAACTGAGAGATCGCAACAACACTGATAGGCCCAATACCTGCTGGATTTGCGTGAAATATATGTCCTTATTCAACACTTATAGATCAAAGTCAAACATATTGAACAGTAAGAACCTACCAATACTCGATCTCTTAATGCATACTCTCCTTGAAAGTAAAAGACAATAC
>M133 | M. microlepis mtDNA Control Region haplotype containing gap for two repetitive regions (Geographic Region: Campeche Bank)
TACTCAAAGAGAAGAGATTTTAACTCCCACCTCTAACTCCCAAAGCTAGAATTCTAAACTAAACTACTCTTTGAAATATTAAATATATTGTGTGTTTAAACTATTATACTAATTACATTAATTACATTAATTAAATACGCAATATGTTCCATCATCATCTGTACAATGGTTCAAATACGCAATATGTTCCATCATCATCTGTACAATGGTTCAAATACGCAATATGTTCCATCATCATCTGTACAATGGTTCAAATACGCAATATGTTCCATCATCATCTGTACAATGGTTCAAATACGCAATATGTTCCATCATCATCTGTACAATGGTTCAAATACGCAATATGTTCCATCATCATCTGTACAATGGTTCAAATACGCAATATGTTCCATCATCATTTACTAGGACCATACGTTACCCTCTTGATTATTAAGCATATAACTATCGTTAGAACTAGTAATTTATAATGATGATTAGTAATAAAACTTAACTGAGAGACCGCAACAACACTGATAGGCCCAATACCTGGTGGATTTGCGTGAAATATATGTCNTTATTCAACACTTATAGATCAAAGTCAAATATATTGAACAGTAAGAACCTACCAATACTCGATCTCTTAATGCATACTCTCCTTGAAAGTAAAAGACAATAC
>M137 | M. microlepis mtDNA Control Region haplotype containing gap for two repetitive regions (Geographic Region: Campeche Bank)
TACTCAAAGAGAAGAGATTTTAACTCCCACCTCTAACTCCCAAAGCTAGAATTCTAAACTAAACTACTCTTTGAAATATTAAATATATTGTGTGTTTAAACTATTATACTAATTACATTAATTACATTAATTAAATACGCAATATGTTCCATCATCATCTGTACAATGGTTCAAATACGCAATATGTTCCATCATCATCTGTACAATGGTTCAAATACGCAATATGTTCCATCATCATCTGTACAATGGTTCAAATACGCAATATGTTCCATCATCATCTGTACAATGGTTCAAATACGCAATATGTTCCATCATCATCTGTACAATGGTTCAAATACGCAATATGTTCCATCATCATCTGTACAATGGTTCAAATACGCAATATGTTCCATCATCATCTGTACAATGGTTCAAATACGCAATATGTTCCATCATCATCTGTACAATGGTTCAAATACGCAATATGTTCCATCATCATTTACTAGGACCATACGTTACCCTCTTGATTATTAAGCACATAACTATCGTTAGAACTAGTAATTTATAATGATGATTAGTAATAAAACTTAACTGAGAGATCGCAACAACATTGATAGGCCCAATACCTGCTGGATTTGCGTGAAATATATGTCNTTATTCAACACTTATAGATCAAAGTCAAATATATTGAACAGTAAGAACNTACCAATACTCGATCTCTTAATGCATACTCTCNTTGAAAGTAAAAGACAATA
>M132 | M. microlepis mtDNA Control Region haplotype containing gap for two repetitive regions (Geographic Region: Campeche Bank)
TACTCAAAGAGAAGAGATTTTAACTCCCACCTCTAACTCCCAAAGCTAGAATTCTAAACTAAACTACTCTTTGAAATATTAAATATATTGTGTGTTTAAACTATTATACTAATTACATTAATTACATTAATTAAATACGCAATATGTTCCATCATCATCTGTACAATGGTTCAAATACGCAATATGTTCCATCATCATCTGTACAATGGTTCAAATACGCAATATGTTCCATCATCATCTGTACAATGGTTCAAATACGCAATATGTTCCATCATCATCTGTACAATGGTTCAAATACGCAATATGTTCCATCATCATCTGTACAATGGTTCAAATACGCAATATGTTCCATCATCATCTGTACAATGGTTCAAATACGCAATATGTTCCATCATCATCTGTACAATGGTTCAAATACGCAATATGTTCCATCATCATCTGTACAATGGTTCAAATACGCAATATGTTCCATCATCATTTACTAGGACCATACATTACCCTCTTGATTATTAAGCACGTAACTATCGTTAGAACTAGTAATTTATAATGGTGATTAGTAATAAAACTTAACTGAGAGATCGCAACAACACTGGTAGGCCCAATACCTGCTGGATTTGCGTGAAATATACATCCTTATTCAACACTTATAGATCAAAGTCAAATATATTGAACAGTAAGAACCTACCAATACTCGATCTCTTAATGCATACTCTCCTTGAAAGTAAAAGACAATAC
>M131 | M. microlepis mtDNA Control Region haplotype containing gap for two repetitive regions (Geographic Region: Campeche Bank)
TACTCAAAGAGAAGAGATTTTAACTCCCACCTCTAACTCCCAAAGCTAGAATTCTAAACTAAACTACTCTTTGAAATATTAAATATATTGTGTGTTTAAACTATTATACTAATTACATTAATTACATTAATTAAATACGCAATATGTTCCATCATCATCTGTACAATGGTTCAAATACGCAATATGTTCCATCATCATCTGTACAATGGTTCAAATACGCAATATGTTCCATCATCATCTGTACAATGGTTCAAATACGCAATATGTTCCATCATCATCTGTACAATGGTTCAAATACGCAATATGTTCCATCATCATCTGTACAATGGTTCAAATACGCAATATGTTCCATCATCATCTGTACAATGGTTCAAATACGCAATATGTTCCATCATCATCTGTACAATGGTTCAAATACGCAATATGTTCCATCATCATCTGTACAATGGTTCAAATACGCAATATGTTCCATCATCATTTACTAGGACCATACATTACCCTCTTGATTATTAAGCACGTAACTATCGTTANAACTAGTAATTTATAATGATGATTAGTAATAAAACTTAACTGAGAGATCGCAACAACACTGATAGGCCCAATACCTGCTGGATTTGCGTGAAATATACATCCTTATTCAACACTTATAGATCAAAGTCAAATATATTGAACATTAAGAACCTACCAATACTCGATCTCTTAATGCATACTCTCCTTGAAAGTAAAAGACAATAC
>M129 | M. microlepis mtDNA Control Region haplotype containing gap for two repetitive regions (Geographic Region: Campeche Bank)
TACTCAAAGAGAAGAGATTTTAACTCCCACCTCTAACTCCCAAAGCTAGAATTCTAAACTAAACTACTCTTTGAAATATTAAATATATTGTGTNTTTAAACTATTATACTAATTACATTAATTACATTAATTACATTAATTAAATACGCAATATGTTCCATCATCATCTGTACAATGGTTCAAATACGCAATATGTTCCATCATCATCTGTACAATGGTTCAAATACGCAATATGTTCCATCATCATCTGTACAATGGTTCAAATACGCAATATGTTCCATCATCATCTGTACAATGGTTCAAATACGCAATATGTTCCATCATCATCTGTACAATGGTTCAAATACGCAATATGTTCCATCATCATCTGTACAATGGTTCAAATACGCAATATGTTCCATCATCATTTACTANGACCATACGTTACCCTNTNGATTNTTAAGCACATAACTATCGTTAGAACTNGTAATTTATAATGATGATTAGTAATAAAACTTAANTGAGAGATNGCAACAACACTGATAGGCCCAATACCTGCTGGATNTGNNTGAAATATATGTCCTTATTCAACANNNNTAGNNCAANGTCAAATATATNGAACAGTANGAACCTANCANTANTCNATNTCNNAATGCNTANTCTCC
>M123 | M. microlepis mtDNA Control Region haplotype containing gap for two repetitive regions (Geographic Region: Campeche Bank)
TACTCAAAGAGAAGAGATTTTAACTCCCACCTCTAACTCCCAAAGCTAGAATTCTAAACTAAACTACTCTTTGAAATATTAAATATATTGTGTGTTTAAACTATTATACTAATTACATTAATTACATTAATTAAATACGCAATATGTTCCATCATCATCTGTACAATGGTTCAAATACGCAATATGTTCCATCATCATCTGTACAATGGTTCAAATACGCAATATGTTCCATCATCATCTGTACAATGGTTCAAATACGCAATATGTTCCATCATCATCTGTACAATGGTTCAAATACGCAATATGTTCCATCATCATCTGTACAATGGTTCAAATACGCAATATGTTCCATCATCATCTGTACAATGGTTCAAATACGCAATATGTTCCATCATCATCTGTACAATGGTTCAAATACGCAATATGTTCCATCATCATCTGTACAATGGTTCAAATACGCAATATGTTCCATCATCATCTGTACAATGGTTCAAATACGCAATATGTTCCATCATCATCCACNANGNGCATNNGNTACCCTNTNGNTTNTTAAGCANNNANNTATCGTNAGAACTTGNANTNNATANTA
>M139 | M. microlepis mtDNA Control Region haplotype containing gap for two repetitive regions (Geographic Region: Campeche Bank)
TACTCAAAGAGAAGAGATTTTAACTCCCACCTCTAACTCCCAAAGCTAGAATTCTAAACTAAACTACTCTTTGAAATATTAAATATATTGTGTGTTTAAACTATTATACTAATTACATTAATTACATTAATTAAATACGCAATATGTTCCATCATCATCTGTACAATGGTTCAAATACGCAATATGTTCCATCATCATCTGTACAATGGTTCAAATACGCAATATGTTCCATCATCATCTGTACAATGGTTCAAATACGCAATATGTTCCATCATCATCTGTACAATGGTTCAAATACGCAATATGTTCCATCATCATCTGTACAATGGTTCAAATACGCAATATGTTCCATCATCATCTGTACAATGGTTCAAATACGCAATATGTTCCATCATCATCTGTACAATGGTTCAAATACGCAATATGTTCCATCATCATTTACTAGGACCATACGTTACCCTCTTGATTATTAAGCACATAACTATCGTTAGAACTAGTAATTTGTAATGATGATTAGTAATAAAACTTAANTGAGAGATCGCAACAACACTGATAGGCCCAATACCTGCTGGATTTGCGTGAAATATATGTCCTTATTCAACACTTATAGATCAAAGTCAAATATATTGAACAGTAAGAACCTACCAATACTCGATCTCTTAAATGCATACTCTCCTTGAAAGTAAGAGACAATA
>409 | M. microlepis mtDNA Control Region haplotype containing gap for two repetitive regions (Geographic Region: South West Florida Shelf)
ACTCAAAGAGAAGAGATTTTAACTCCCACCTCTAACTCCCAAAGCTAGAATTCTAAACTAAACTACTCTTTGAAATATTAAATATATTGTGTGTTTAAACTATTATACTAATTACATTAATTACATTAATTAAATACGCAATATGTTCCATCATCATCTGTACAATGGTTCAAATACGCAATATGTTCCATCATCATCTGTACAATGGTTCAAATACGCAATATGTTCCATCATCATCTGTACAATGGTTCAAATACGCAATATGTTCCATCATCATCTGTACAATGGTTCAAATACGCAATATGTTCCATCATCATCTGTACAATGGTTCAAATACGCAATATGTTCCATCATCATCTGTACAATGGTTCAAATACGCAATATGTTCCATCATCATTTACTAGGACCATACGTTACCCTCTTGATTATTAAGCACATAACTATCGTTAGAACTAGTAATTTATAATGATGATTAGTAATAAAACTTAACTGAGAGATCGCAACAACACTGATAGGCCCAATACCTGCTGGATTTGCGTGAAATATATGTCCTTATTCAACACTTATAGATCAAAGTCAAATATATTGAACAGTAAGAACCTACCAATACTCGATCTCTTAATGCATACTCTCCTTGAAAGTAAAAG
>M103 | M. microlepis mtDNA Control Region haplotype containing gap for two repetitive regions (Geographic Region: Campeche Bank)
CAAGAGAAGAGATTTTAACTCCCACCTCTAACTCCCAAAGCTAGAATTCTAAACTAAACTACTCTTTGAAATATTAAATATATTGTGTGTTTAAACTATTATACTAATTACATTAATTACNTTAATTAAATACNCNATATGTTCCATCATCATCTGTACAATGGTTCAAATACGCAATATGTTCCATCATCATCTGTACAATGGTTCAAATACGCAATATGTTCCATCATCATCTGTACAATGGTTCAAATACGCAATATGTTCCATCATCATCTGTACAATGGTTCAAATACGCAATATGTTCCATCATCATCTGTACAATGGTTCAAATACGCAATATGTTCCATCATCATCTGTACAATGGTTCAAATACGCAATATGTTCCATCATCATCTGTACAATGGTTCAAATACGCAATATGTTCCATCATCATCTGTACAATGGTTCAAATACGCAATATGTTCCATCATCATCTGTACAATGGTTCAAATACGCAATATGTTCCATCATCATCTGTACAATGGTTCAAATACGCAATATGTTCCATCATCATCTGTACAATGGTTCAAATACGCAATATGTTCCATCATCATCTGTACAATGGTTCAAATACGCAATATGTTCCATCATCATTTACTNGGNCCATACGTTACCNTNTNNATTATTAAGCTCANAANNATCGNTAGAACNAGTAATNTNTANNNATNATNAGTAATAAA
>M107 | M. microlepis mtDNA Control Region haplotype containing gap for two repetitive regions (Geographic Region: Campeche Bank)
AAAGAGAAGAGATTTTAACTCCCACCTCTAACTCCCAAAGCTAGAATTCTAAACTAAACTACTCTTTGAAATATTAAATATATTGTGTGTTTAAACTATTATACTAATTACATTAATTACATTAATTAAATACGCAATATGTTCCATCATCATCTGTACAATGGTTCAAATACGCAATATGTTCCATCATCATCTGTACAATGGTTCAAATACGCAATATGTTCCATCATCATCTGTACAATGGTTCAAATACGCAATATGTTCCATCATCATCTGTACAATGGTTCAAATACGCAATATGTTCCATCATCATCTGTACAATGGTTCAAATACGCAATATGTTCCATCATCATCTGTACAATGGTTCAAATACGCAATATGTTCCATCATCATTTACTAGGACCATACGTTACCCTCTTGATTATTAAGCATATAACTATCGTTAGAACTAGTAATTTATAATGATGATTAGTAATAAAACTTAACTGAGAGACCGCANCAACACTGATAGGCCCAATACNTAGTGGATTTGCGTGAAATATATGTCCTTATTCAACANTTATAGATCAAAGTCAAATATATTGAACAGTAAGAACCTACCAATACTCGATCTCTTAATGCATACTCTCCTTGAAANTAAAAGACAANACCTGNGAGNNTTACACTCTAATGAACTATTCCTGNCATCTGGTT
>X15 | M. microlepis mtDNA Control Region haplotype containing gap for two repetitive regions (Geographic Region: North West Florida Shelf)
AAGAGAAGAGATTTTAACTCCCACCTCTAACTCCCAAAGCTAGAATTCTAAACTAAACTACTCTTTGAAATATTAAATATATTGTGTGTTTAAACTATTATACTAATTACATTAATTACATTAATTAAATACGCAATATGTTCCATCATCATCTGTACAATGGTTCAAATACGCAATATGTTCCATCATCATCTGTACAATGGTTCAAATACGCAATATGTTCCATCATCATCTGTACAATGGTTCAAATACGCAATATGTTCCATCATCATCTGTACAATGGTTCAAATACGCAATATGTTCCATCATCATCTGTACAATGGTTCAAATACGCAATATGTTCCATCATCATCTGTACAATGGTTCAAATACGCAATATGTTCCATCATCATCTGTACAATGGTTCAAATACGCAATATGTTCCATCATCATCTGTACAATGGTTCAAATACGCAATATGTTCCATCATCATCTGTACAATGGTTCAAATACGCAATATGTTCCATCATCATTTACTAGGNNCATANATTACCCTNTNGNTTNTTAANCNNGTNACNATCNNNANAACTANCNNTTTATANTNNTGATNANTNANANAACTTAACTGANAGATCTNAATATCNNTGATNNGNCCANNACNNGNNAGNTNTGNCTGAAATA
>M190 | M. microlepis mtDNA Control Region haplotype containing gap for two repetitive regions (Geographic Region: Campeche Bank)
AAGAGAAGAGATTTTAACTCCCACCTCTAACTCCCAAAGCTAGAATTCTAAACTAAACTACTCTTTGAAATATTAAATATATTGTGTGTTTAAACTATTATACTAATTACATTAATTACATTAATTACATTAATTACATTAATTACATTAATTACATTAATTACATTAATTAAATACGCAATATGTTCCATCATCATCTGTACAATGGTTCAAATACGCAATATGTTCCATCATCATCTGTACAATGGTTCAAATACGCAATATGTTCCATCATCATCTGTACAATGGTTCAAATACGCAATATGTTCCATCATCATCTGTACAATGGTTCAAATACGCAATATGTTCCATCATCATCTGTACAATGGTTCAAATACGCAATATGTTCCATCATCATCTGTACAATGGTTCAAATACGCAATATGTTCCATCATCATCTGTACAATGGTTCAAATACGCAATATGTTCCATCATCATTTACTAGGACCATACATTACCCTCTTGATTATTAAGCACGTAACTATCGTTAGAACTAGTAATTTATAATGATGATTAGTAATAAAACTTAACTGAGAGATCGCAACAACACTGATAGGCCCAATACCTGCTGGATTTGCGTGAAATATACATCCTTATTCAACACTTATAGATCAAAGTCAAATATATTGAACAGTAAGAACCTACCAATACTCGATCTCTTAATGCATACTCTCC
>Udprime01 | M. microlepis mtDNA Control Region haplotype containing gap for two repetitive regions (Geographic Region: North West Florida Shelf)
AAGAGAAGAGATTTTAACTCCCACCTCTAACTCCCAAAGCTAGAATTCTAAACTAAACTACTCTTTGAAATATTAAATATATTGTGTGTTTAAACTATTATACTAATTACATTAATTACATTAATTAAATACGCAATATGTTCCATCATCATCTGTACAATGGTTCAAATACGCAATATGTTCCATCATCATCTGTACAATGGTTCAAATACGCAATATGTTCCATCATCATCTGTACAATGGTTCAAATACGCAATATGTTCCATCATCATCTGTACAATGGTTCAAATACGCAATATGTTCCATCATCATCTGTACAATGGTTCAAATACGCAATATGTTCCATCATCATCTGTACAATGGTTCAAATACGCAATATGTTCCATCATCATCTGTACAATGGTTCAAATACGCAATATGTTCCATCATCATCTGTACAATGGTTCAAATACGCAATATGTTCCATCATCATCTGTACAATGGTTCAAATACGCAATATGTTCCATCATCATTTACTAGGACCATACGTTACCCTCTTGATTATTAAGCACATAACTATCGTTAGAACTAGTAATTTATAATGATGATTAGTAATAAAACTTAACTGAGAGATCGCAACAACACTGATAGGCCCAATACCTGCTGGATTTGCGTGAAATATATGTCCTTATTCAACACNTATAGATCAAAGTCAAATATATTGAACAGTAAGAACCTACCAATACTCGATCT
>Mprime03 | M. microlepis mtDNA Control Region haplotype containing gap for two repetitive regions (Geographic Region: North West Florida Shelf)
AAGAGAAGAGATTTTAACTCCCACCTCTAACTCCCAAAGCTAGAATTCTAAACTAAACTACTCTTTGAAATATTAAATATATTGTGTGTTTAAACTATTATACTAATTACATTAATTACATTAATTAAATACGCAATATGTTCCATCATCATCTGTACAATGGTTCAAATACGCAATATGTTCCATCATCATCTGTACAATGGTTCAAATACGCAATATGTTCCATCATCATCTGTACAATGGTTCAAATACGCAATATGTTCCATCATCATCTGTACAATGGTTCAAATACGCAATATGTTCCATCATCATCTGTACAATGGTTCAAATACGCAATATGTTCCATCATCATTTACTNGGACCATACATTACCCTNTTGATTATTAAGCACGTAACTATCGTTAGNACTAACAATTTATAATNNTGNTTAGTAATAAAACTTAACTGAGAGAT
>M105 | M. microlepis mtDNA Control Region haplotype containing gap for two repetitive regions (Geographic Region: Campeche Bank)
AGAGAAGAGATTTTAACTCCCACCTCTAACTCCCAAAGCTAGAATTCTAAACTAAACTACTCTTTGAAATATTAAATATATTGTGTGTTTAAACTATTATACTAATTACATTAATTACATTAATTAAATACGCAATATGTTCCATCATCATCTGTACAATGGTTCAAATACGCAATATGTTCCATCATCATCTGTACAATGGTTCAAATACGCAATATGTTCCATCATCATCTGTACAATGGTTCAAATACGCAATATGTTCCATCATCATCTGTACAATGGTTCAAATACGCAATATGTTCCATCATCATCTGTACAATGGTTCAAATACGCAATATGTTCCATCATCATCTGTACAATGGTTCAAATACGCAATATGTTCCATCATCATCTGTACAATGGTTCAAATACGCAATATGTTCCATCATCATTTACTAGGACCATACGTTACCCTCTTGATTATTAAGCACATAACTATCGTTAGAACTAGTAATCTATAATGATGATTAGTAATAAAACTTAACTGAGAGATCGCAACAACACTGATAGGCCCAATACCTGCTGGATTTGCNTGAAATATATGCCCTTATTCAACACTTATAGATCAAAGTCAAATATATTGAACAGTANGAACCTACCANTANTCGATCTCTNAATGCATACTCTCCNTGAAAGTAAAAGACAANACTTGNGANNNNNACACTCTAATGAANTATTCCTGNCATCTGGTTCCTACTTCA
>411 | M. microlepis mtDNA Control Region haplotype containing gap for two repetitive regions (Geographic Region: South West Florida Shelf)
AGAGAAGAGATTTTAACTNCCACCTCTAACTCCCAAAGCTAGAATTCTAAACTAAACTACTCTTTGAAATATTAAATATATNGTGTGTTTAAACTATTATACTAATTACATTAATTACATTAATTAAATACGCAATATGTTCCATCATCATCTGTACAATGGTTCAAATACGCAATATGTTCCATCATCATCTGTACAATGGTTCAAATACGCAATATGTTCCATCATCATCTGTACAATGGTTCAAATACGCAATATGTTCCATCATCATCTGTACAATGGTTCAAATACGCAATATGTTCCATCATCATCTGTACAATGGTTCAAATACGCAATATGTTCCATCATCATCTGTACAATGGTTCAAATACGCAATATGTTCCATCATCATCTGTACAATGGTTCAAATACGCAATATGTTCCATCATCATTTACTAGGACCATACGTTACCCTCTTGATTATTAAGCACATAACTATCGTTAGAACTAGTAATTTATAATGATGATTAGTAATAAAACTTAACTGAGAGATCGCAACAACACTGATAGGCCCAATACCTGCTGGATTTGC
>Gdprime41 | M. microlepis mtDNA Control Region haplotype containing gap for two repetitive regions (Geographic Region: North West Florida Shelf)
AGAGAAGAGATTTTAACTCCCACCTCTAACTCCCAAAGCTAGAATTCTAAACTAAACTACTCTTTGAAATATTAAATATATTGTGTGTTTAAACTATTATACTAATTACATTAATTACATTAATTAAATACGCAATATGTTCCATCATCATCTGTACAATGGTTCAAATACGCAATATGTTCCATCATCATCTGTACAATGGTTCAAATACGCAATATGTTCCATCATCATCTGTACAATGGTTCAAATACGCAATATGTTCCATCATCATCTGTACAATGGTTCAAATACGCAATATGTTCCATCATCATCTGTACAATGGTTCAAATACGCAATATGTTCCATCATCATCTGTACAATGGTTCAAATACGCAATATGTTCCATCATCATTTACTAGGACCATACGTTACCCTCTTGATTATTAAGCACATAACTATCGTTAGAACTAGTAACTTATAATGATGATTAGTAATAAAACTTAACTGAGAGATCGCAACAACACTGATAGGCCCAATACCTGCTGGATTTGCGTGAAATATATGTCCTTATTCAACACTTATAGATCAAAGTCAAATATATTGAACAGTAAGAACCTACCAATACTCGATCTCT
>Mdprime43 | M. microlepis mtDNA Control Region haplotype containing gap for two repetitive regions (Geographic Region: North West Florida Shelf)
AGAGAAGAGATTTTAACTCCCACCTCTAACTCCCAAAGCTAGAATTCTAAACTAAACTACTCTTTGAAATATTAAATATATTGTGTGTTTAAACTATTATACTAATTACATTAATTACATTAATTAAATACGCAATATGTTCCATCATCATCTGTACAATGGTTCAAATACGCAATATGTTCCATCATCATCTGTACAATGGTTCAAATACGCAATATGTTCCATCATCATCTGTACAATGGTTCAAATACGCAATATGTTCCATCATCATCTGTACAATGGTTCAAATACGCAATATGTTCCATCATCATCTGTACAATGGTTCAAATACGCAATATGTTCCATCATCATCTGTACAATGGTTCAAATACGCAATATGTTCCATCATCATTTACTAGGACCATACGTTACCCTCTTGATTATTAAGCACATAACTATCGTTAGAACTAGTAATTTATAATGATGATTAGTAATAAAACTTAACTGAGAGATCGCAACAACACTGATAGGCCCAATACCTGCTGGATTTGCGTGAAATATATGTCCTTATTCAACACTTATAGATCAAAGTCAAATATATTGAACAGTAAGAACCTACCAATACTCGATCTCTTAATGCATACTCTCC
>Yprime36 | M. microlepis mtDNA Control Region haplotype containing gap for two repetitive regions (Geographic Region: North West Florida Shelf)
AGAGAAGAGATTTTAACTCCCACCTCTAACTCCCAAAGCTAGAATTCTAAACTAAACTACTCTTTGAAATATTAAATATATTGTGTGTTTAAACTATTATACTAATTACATTAATTACATTAATTAAATACGCAATATGTTCCATCATCATCTGTACAATGGTTCAAATACGCAATATGTTCCATCATCATCTGTACAATGGTTCAAATACGCAATATGTTCCATCATCATCTGTACAATGGTTCAAATACGCAATATGTTCCATCATCATCTGTACAATGGTTCAAATACGCAATATGTTCCATCATCATCTGTACAATGGTTCAAATACGCAATATGTTCCATCATCATCTGTACAATGGTTCAAATACGCAATATGTTCCATCATCATTCACTAGGACCATACGTTACCCTCTTGATTATTAAGCATATAACTATCGTTAGAACTAGTAATTTATAATGATGGTTAGTAATAAAACTTAACTGAGAGACCGCAACAACACTGATAGGCCCAATACCTGGTGGATTTGCGTGAAATATATGTCCTTATTCAACACTTATAGATCAAAGTCAAATATATTGAACAGTAAGAACCTACCAATACTCGATCTCTTAATGCATACTCTCC
>M104 | M. microlepis mtDNA Control Region haplotype containing gap for two repetitive regions (Geographic Region: Campeche Bank)
AGAGAAGAGATTTTAACTCCCACNTCTAACTCCCAAAGCTAGAATTCTAAACTAAACTACTCTTTGAAATATTAAATATATTGNGTGTTTAAACTATTATACTAATTACATTANTTACATTAATTAAATACGCAATATGTTCCATCATCATCTGTACAATGGTTCAAATACGCAATATGTTCCATCATCATCTGTACAATGGTTCAAATACGCAATATGTTCCATCATCATCTGTACAATGGTTCAAATACGCAATATGTTCCATCATCATCTGTACAATGGTTCAAATACGCAATATGTTCCATCATCATCTGTACAATGGTTCAAATACGCAATATGTTCCATCATCATCTGTACAATGGTTCAAATACGCAATATGTTCCATCATCACTTACTAGGACCATACGTTACCCTCTTNATTACTAAGCACATAACTATCGTTAGAACTAGTAATTTATAATGATGATTAGTAATAAAACTTAANTGAGAGATNGCAACAACACTGATAGGCCCAATACCTGCNGGATTNGCGTGAAATATACATCNTTATTCAACACTTATAGATCAAAGTCAAATATATTGAACAGTAAGAACCTACCAATACTCGATCTCNNAATGCATACTCTCCTTGAAAGTAANAGAC
>M199 | M. microlepis mtDNA Control Region haplotype containing gap for two repetitive regions (Geographic Region: Campeche Bank)
AGAGAAGAGATNTNANCTNCNNCNNCNNAATCGCAACNNNAGANTTCTAAACTAAACTACTCTTTGAAATATTAAATATATTGTGTGTTTAAACTATTATACTAATTACATTAATTACATTAATTAAATACGCAATATGTTCCATCATCATCTGTACAATGGTTCAAATACGCAATATGTTCCATCATCATCTGTACAATGGTTCAAATACGCAATATGTTCCATCATCATCTGTACAATGGTTCAAATACGCAATATGTTCCATCATCATCTGTACAATGGTTCAAATACGCAATATGTTCCATCATCATCTGTACAATGGTTCAAATACGCAATATGTTCCATCATCATCTGTACAATGGTTCAAATACGCAATATGTTCCATCATCATCTGTACAATGGTTCAAATACGCAATATGTTCCATCATCATTTACTAGGACCATACATTACCCTCTTGATTATTAAGCACGTAACTATCGTTAGAACTAGTAATTTATAATGATGATTAGTAATAAAACTTAACTGAGAGATCGCAACAACACTGATAGGCCCAATACCTGCTGGATTTGCGTGAAATATACATCCTTATTCAACACTTATAGATCAAAGTCAAATATATTGAACAGTAAGAACCTACCAATACTCGATCTCTTAATGCATACNCTCC
>M141 | M. microlepis mtDNA Control Region haplotype containing gap for two repetitive regions (Geographic Region: Campeche Bank)
AGAGAAGAGATTTTAACTCCCACCTCTAACTCCCAAAGCTAGAATTCTAAACTAAACTACTCTTTGAAATATTAAATATATTGTGTGTTTAAACTATTATACTAATTACATTAATTACATTAATTACATTAATTAAATACGCAATATGTTCCATCATCATCTGTACAATGGTTCAAATACGCAATATGTTCCATCATCATCTGTACAATGGTTCAAATACGCAATATGTTCCATCATCATCTGTACAATGGTTCAAATACGCAATATGTTCCATCATCATCTGTACAATGGTTCAAATACGCAATATGTTCCATCATCATCTGTACAATGGTTCAAATACGCAATATGTTCCATCATCATCTGTACAATGGTTCAAATACGCAATATGTTCATCATCATTTACTAGGACCATACGTTACCCTCTTGATTATTAAGCACATAACTATCGTTAGAACTAGTAATTTATAATGATGATTAGTAATAAAACTTAACTGAGAGATCGCAACAACACTGATAGGCCCAATACNTGCTGGATTTGCGTGAAATATATGTCNTTATTCAACACTTATAGATCAAAGTCAAATATATTGAACAGTAAGAACCTACCAATACTCGATCTCTTAATGCATACTCTCCTTGAAAGTAAAAGACAATA
>M163 | M. microlepis mtDNA Control Region haplotype containing gap for two repetitive regions (Geographic Region: Campeche Bank)
AGAGAAGAGATTTTAACTCCCACCTCTAACTCCCAAAGCTAGAATTCTAAACTAAACTACTCTTTGAAATATTAAATATATTGTGTGTTTAAACTATTATACTAATTACATTAATTACATTAATTAAATACGCAATATGTTCCATCATCATCTGTACAATGGTTCAAATACGCAATATGTTCCATCATCATCTGTACAATGGTTCAAATACGCAATATGTTCCATCATCATCTGTACAATGGTTCAAATACGCAATATGTTCCATCATCATCTGTACAATGGTTCAAATACGCAATATGTTCCATCATCATCTGTACAATGGTTCAAATACGCAATATGTTCCATCATCATCTGTACAATGGTTCAAATACGCAATATGTTCCATCATCATCTGTACAATGGTTCAAATACGCAATATGTTCCATCATCATCTGTACAATGGTTCAAATACGCAATATGTTCCATCATCATTTACTAGGACCATACGTTACCCTCTTGATTATTAAGCACATAACTATCGTTAGAACTAGTAATTTATAATGATGATTAGTAATAAAACTTAACTGAGAGATCGCAACAACACTGATAGGCCCAATACCTGCTGNATTTGCGTGAAATATATGTCCTTATTCAACACTTATAGATCAAAGTCAAATATATTGAACAGTAAGAACCTACCAATACTCGATCTCTTAATGC
>M140 | M. microlepis mtDNA Control Region haplotype containing gap for two repetitive regions (Geographic Region: Campeche Bank)
AGAGAAGAGATTTTAACTCCCACCTCTAACTCCCAAAGCTAGAATTCTAAACTAAACTACTCTTTGNAATATTAAATATATTGTGTGTTTAAACTATTATACTAATTACATTAATTACATTAATTAAATACGCAATATGTTCCATCATCATCTGTACAATGGTTCAAATACGCAATATGTTCCATCATCATCTGTACAATGGTTCAAATACGCAATATGTTCCATCATCATCTGTACAATGGTTCAAATACGCAATATGTTCCATCATCATCTGTACAATGGTTCAAATACGCAATATGTTCCATCATCATCTGTACAATGGTTCAAATACGCAATATGTTCCATCATCATCTGTACAATGGTTCAAATACGCAATATGTTCCATCATCATCTGTACAATGGTTCAAATACGCAATATGTTCCATCATCATCTGTACAATGGTTCAAATACGCAATATGTTCCATCATCATTTACTAGGACCATACGTTACCCTCTTGATTATTAAGCACATAACTATCGTTAGAACTAGTAATTCATAATGATGATTAGTAATAAAACTTAACTGAGAGATTGCAACAACACTGATAGGCCCAATACCTGCTGGATTTGCGTGAAATATATGTCNTTATTCAACACTTATAGATCAAAGTCAAATATATTGAACNGTAAGAACCTACCAATACTCGATCTCTTAATGCATACTCTC
>Hdprime27 | M. microlepis mtDNA Control Region haplotype containing gap for two repetitive regions (Geographic Region: North West Florida Shelf)
AGAGAAGAGATTTTAACTCCCACCTCTAACTCCCAAAGCTAGAATTCTAAACTAAACTACTCTTTGAAATATTAAATATATTGTGTGTTTAAACTATTATACTAATTACATTAATTAAATACGCAATATGTTCCATCATCATCTGTACAATGGTTCAAATACGCAATATGTTCCATCATCATCTGTACAATGGTTCAAATACGCAATATGTTCCATCATCATCTGTACAATGGTTCAAATACGCAATATGTTCCATCATCATCTGTACAATGGTTCAAATACGCAATATGTTCCATCATCATCTGTACAATGGTTCAAATACGCAATATGTTCCATCATCATCTGTACAATGGTTCAAATACGCAATATGTTCCATCATCATTTACTAGGACCATACGTTACCCTCTTGATTATTAAACACATAACTATCGTTAGAACTAGTAATTTATAATGATGATTAGTAATAAAACTTAACTGAGAGATCGCAACAACACTGATAGGCCCAATACCTGCTGGATTTGCGTGAAATATATGTCCTTATTCAACACTTATAGATCAAAGTCAAATATATTGAACAGTAAGAACCTACCAATACTCGATCTC
>Iprime10 | M. microlepis mtDNA Control Region haplotype containing gap for two repetitive regions (Geographic Region: North West Florida Shelf)
AGAGAAGAGATTTTAACTCCCACCTCTAACTCCCAAAGCTAGAATTCTAAACTAAACTACTCTTTGAAATATTAAATATATTGTGTGTTTAAACTATTATACTAATTACATTAATTACATTAATTACATTAATTAAATACGCAATATGTTCCATCATCATCTGTACAATGGTTCAAATACGCAATATGTTCCATCATCATCTGTACAATGGTTCAAATACGCAATATGTTCCATCATCATCTGTACAATGGTTCAAATACGCAATATGTTCCATCATCATCTGTACAATGGTTCAAATACGCAATATGTTCCATCATCATCTGTACAATGGTTCAAATACGCAATATGTTCCATCATCATCTGTACAATGGTTCAAATACGCAATATGTTCCATCATCATCTGTACAATGGTTCAAATACGCAATATGTTCCATCATCATTTACTAGGACCATACATTACCCTCTTGATTATTAAGCACGTAACTATCGTTAGAACTAGTAATTTATAATGATGATTAGTAATAAAACTTAACTGAGAGATCGCAACAACACTGATAGGCCCAATACCTGCTGGATTTGCGTGAAATATACATCCTTATTCAACACTTATAGATCAAAGTCAAATATATTGAACAGTAAGAACCTACCAATACTCGATCTCTTAATGCATACTCTCC
>350 | M. microlepis mtDNA Control Region haplotype containing gap for two repetitive regions (Geographic Region: South West Florida Shelf)
AGAGAAGAGATTTTAACTCCCACCTCTAACTCCCAAAGCTAGAATTCTAAACTAAACTACTCTTTGAAATATTAAATATATTGTGTGTTTAAACTATTATACTAATTACATTAATTACATTAATTAAATACGCAATATGTTCCATCATCATCTGTACAATGGTTCAAATACGCAATATGTTCCATCATCATCTGTACAATGGTTCAAATACGCAATATGTTCCATCATCATCTGTACAATGGTTCAAATACGCAATATGTTCCATCATCATCTGTACAATGGTTCAAATACGCAATATGTTCCATCATCATCTGTACAATGGTTCAAATACGCAATATGTTCCATCATCATTTACTAGGACCATACGTTACCCTCTTGATTATTTAGCACATAACTATCGTTAGAACTAGTAATTTATAATGATGATTAGTAATAAAACTTAACTGAGAGATCGCAACAACACTGATAGGCCCAATACCTGCTGGATTTGCGTGAAATATATGTCCTTATTCAACACTTATAGATCAAAGTCAAATATATTGAACAGTAAGAACCTACCAATACTCGATCTCTTAATGCATACTCTCCTTGAAAGTAAAAGACAA
>Udprime08 | M. microlepis mtDNA Control Region haplotype containing gap for two repetitive regions (Geographic Region: North West Florida Shelf)
GAGAAGAGATTTTAACTCCCACCTCTAACTCCCAAAGCTAGAATTCTAAACTAAACTACTCTTTGAAATATTAAATATATTGTGTGTTTAAACTATTATACTAATTACATTAATTACATTAATTAAATACGCAATATGTTCCATCATCATCTGTACAATGGTTCAAATACGCAATATGTTCCATCATCATCTGTACAATGGTTCAAATACGCAATATGTTCCATCATCATCTGTACAATGGTTCAAATACGCAATATGTTCCATCATCATCTGTACAATGGTTCAAATACGCAATATGTTCCATCATCATCTGTACAATGGTTCAAATACGCAATATGTTCCATCATCATCTGTACAATGGTTCAAATACGCAATATGTTCCATCATCATTTACTAGGACCATACGTTACCCTCTTGATTATTAAGCACATAACTATCGTTAGAACTAGTAATTTATAATGATGATTAGTAATAAAACTTAACTGAGAGATCGCAACAACACTGATAGGCCCAATACCTGCTGGATTTGCGTGAAATATATGTCCTTATTCAACACTTATAGATCAAAGTCAAATATATTGAACAGTAAGAACCTACCAATACTCGATCTCTNAATGCATACTCTCC
>Oprime04 | M. microlepis mtDNA Control Region haplotype containing gap for two repetitive regions (Geographic Region: North West Florida Shelf)
GAGAAGAGATTTTAACTCCCACCTCTAACTCCCAAAGCTAGAATTCTAAACTAAACTACTCTTTGAAATATTAAATATATTGTGTGTTTAAACTATTATACTAATTACATTAATTACATTAATTAAATACGCAATATGTTCCATCATCATCTGTACAATGGTTCAAATACGCAATATGTTCCATCATCATCTGTACAATGGTTCAAATACGCAATATGTTCCATCATCATCTGTACAATGGTTCAAATACGCAATATGTTCCATCATCATCTGTACAATGGTTCAAATACGCAATATGTTCCATCATCATCTGTACAATGGTTCAAATACGCAATATGTTCCATCATCATCTGTACAATGGTTCAAATACGCAATATGTTCCATCATCATTTACTAGGACCATACGTTACCCTCTTGATTATTAAACACATAACTATCGTTAGAACTAGTAATTTATAATGATGATTANTAATAAAACTTAACTGAGAGATCGCAACAACACTGATAGGCCCAATACCTGCTGGATTTGCGTGAAATATATGTCCTTATTCAACACTTATAGATCAAAGTCAAATATATTGAACAGTAAGAACCTACCAATACTCGATCTCTTAATGCATACTCTCCT
>M136 | M. microlepis mtDNA Control Region haplotype containing gap for two repetitive regions (Geographic Region: Campeche Bank)
GAGAAGAGATTTTAACTCCCACCTCTAACTCCCAAAGCTAGAATTCTAAACTAAACTACTCTTTGAAATATTAAATATATTGTGTGTTTAAACTATTATACTAATTACATTAATTACATTAATTAAATACGCAATATGTTCCATCATCATCTGTACAATGGTTCAAATACGCAATATGTTCCATCATCATCTGTACAATGGTTCAAATACGCAATATGTTCCATCATCATCTGTACAATGGTTCAAATACGCAATATGTTCCATCATCATCTGTACAATGGTTCAAATACGCAATATGTTCCATCATCATCTGTACAATGGTTCAAATACGCAATATGTTCCATCATCATCTGTACAATGGTTCAAATACGCAATATGTTCCATCATCATTTACTAGGACCATACGTTACCCTCTTGATTATTAAGCACATAACTATCGTTAGAACTAGTAATTTATAATGATGATTAGTAATAAAACTTAACTGAGAGATCGCAACAACACTGATAGGCCCAATACCTGCTGGATTTGCGTGAAATATATGTCCTTATTCAACACTTATAGATCAAAGTCAAATATATTGAACAGTAAGAACCTACCAATACTCGATCTCTTAATGCATACTCTCCTTGAANGTAAAAGACAATAC
>M115 | M. microlepis mtDNA Control Region haplotype containing gap for two repetitive regions (Geographic Region: Campeche Bank)
GAGAAGAGATTTTAACTCCCACCTCTAACTCCCAAAGCTAGAATTNTAAACTAAACTACTCTTTGAAATATTAAATATATTGTGTGTTTAAACTATTATACTAATTACATTAATTACATTAATTAAATACGCAATATGTTCCATCATCATCTGTACAATGGTTCAAATACGCAATATGTTCCATCATCATCTGTACAATGGTTCAAATACGCAATATGTTCCATCATCATCTGTACAATGGTTCAAATACGCAATATGTTCCATCATCATCTGTACAATGGTTCAAATACGCAATATGTTCCATCATCATCTGTACAATGGTTCAAATACGCAATATGTTCCATCATCATCTGTACAATGGTTCAAATACGCAATATGTTCCATCATCATCTGTACAATGGTTCAAATACGCAATATGTTCCATCATCATCCACTAGGACCATACGTTACCCTCTTGATTATTAAGCACATAACTATCGTTAGAACTAGTAATTTATAATGATGATTAGTAATAAAACTTAACTGAGAGATCGCAACAACACTGATAGGCCCAATACCTGCTGGATTTGCGTGAAATATATGTCCTTATTCAACACTTATAGATCAAAGTCANATATATTGAACAGTAAGAACCTACCAATACTCGATCTCTTAATGCATACTCTC
>Tprime16 | M. microlepis mtDNA Control Region haplotype containing gap for two repetitive regions (Geographic Region: North West Florida Shelf)
GAGAAGAGATTTTAACTCCCACCTCTAACTCCCAAAGCTAGAATTCTAAACTAAACTACTCTTTGAAATATTAAATATATTGTGTGTTTAAACTATTATACTAATTACATTAATTACATTAATTAAATACGCAATATGTTCCATCATCATCTGTACAATGGTTCAAATACGCAATATGTTCCATCATCATCTGTACAATGGTTCAAATACGCAATATGTTCCATCATCATCTGTACAATGGTTCAAATACGCAATATGTTCCATCATCATCTGTACAATGGTTCAAATACGCAATATGTTCCATCATCATCTGTACAATGGTTCAAATACGCAATATGTTCCATCATCATCTGTACAATGGTTCAAATACGCAATATGTTCCATCATCATCTGTACAATGGTTCAAATACGCAATATGTTCCATCATCATTTACTAGGACCATACGTTACCCTCTTGATTATTAAGCACATAACTATCGTTAGAACTAGTNATTTATAATGATGATTAGTAATAAAACTTAACTGAGAGATCTGNAANAACACTGATAGGCCCANTACCTGCTGGATTTGCNTGAAATATATGTCCTTATTCAACACTTATAGATCAAAGTCAAATATATTGAACAGTAAGAACCTACCAATACTCGATCTCTNAATGCATACTCTCCTTGAAAGTAAAAGAC
>M101 | M. microlepis mtDNA Control Region haplotype containing gap for two repetitive regions (Geographic Region: Campeche Bank)
GAGAAGAGATTTTAACTCCCACCTCTAACTCCCAAAGNNNNNNNNNTAAACTAAACTACTCTTTGAAATATTAAATATANNNNNGNNNAAACTATTATACTAATTACATTAATTACATTAATTAAATACGCAATATGTTCCATCATCATCTGTACAATGGTTCAAATACGCAATATGTTCCATCATCATCTGTACAATGGTTCAAATACGCAATATGTTCCATCATCATCTGTACAATGGTTCAAATACGCAATATGTTCCATCATCATCTGTACAATGGTTCAAATACGCAATATGTTCCATCATCATCTGTACAATGGTTCAAATACGCAATATGTTCCATCATCATCTGTACAATGGTTCAAATACGCAATATGTTCCATCATCATCTGTACAATGGTTCAAATACGCAATATGTTCCATCATCATCTGTACAATGGTTCAAATACGCAATATGTTCCATCATCATCTGTACAATGGTTCAAATACGCAATATGTTCCATCATCATTTACTANNNNCATNNGNTACCCTCTNNATTNTTAAGCNCNTNACTATCNNNAGAACTNGNAATTTATANTNNTGANNAGTNATNNNNCTTAANTGANAGATNNNAACGACANTGATNGGNNCAATNCCNNNTGGAT
>506 | M. microlepis mtDNA Control Region haplotype containing gap for two repetitive regions (Geographic Region: South West Florida Shelf)
GAGAAGAGATTTTAACTCCCACCTCTAACTCCCAAAGCTAGAATTCTAAACTAAACTACTCTTTGAAATATTAAATATATTGTGTGTTTAAACTATTATACTAATTACATTAATTACATTAATTAAATACGCAATATGTTCCATCATCATCTGTACAATGGTTCAAATACGCAATATGTTCCATCATCATCTGTACAATGGTTCAAATACGCAATATGTTCCATCATCATCTGTACAATGGTTCAAATACGCAATATGTTCCATCATCATCTGTACAATGGTTCAAATACGCAATATGTTCCATCATCATCTGTACAATGGTTCAAATACGCAATATGTTCCATCATCATTTACTAGGACCATACGTTACCCTCTTGATTATTAAGCACATAACTATCGTTAGAACTAGTAATTTATAATGATGATTAGTAATAAAACTTAACTGAGAGATCGCAACAACACTGATAGGCCCAATACCTGCTGGATTTGCGTGAAATATATGTCCTTATTCAACACTTATAGATCAAAGTCAAATATATTGAACAGTAAGAACCTACCAATACTCGATCTCTTAATGCATACTCTCC
>M124 | M. microlepis mtDNA Control Region haplotype containing gap for two repetitive regions (Geographic Region: Campeche Bank)
GAGAAGAGATTTTAACTCCCACCTCTAACTCCCAAAGCTAGAATTCTAAACTAAACTACTCTTTGAAATATTAAATATATTGTGTGTTTAAACTATTATACTAATTACATTAATTACATTAATTAAATACGCAATATGTTCCATCATCATCTGTACAATGGTTCAAATACGCAATATGTTCCATCATCATCTGTACAATGGTTCAAATACGCAATATGTTCCATCATCATCTGTACAATGGTTCAAATACGCAATATGTTCCATCATCATCTGTACAATGGTTCAAATACGCAATATGTTCCATCATCATCTGTACAATGGTTCAAATACGCAATATGTTCCATCATCATTTACTAGGACCATACGTTACCCTCTTGATTATTAAGCACATAACTATCGTTAGAACTAGTAATTTATAATGATGATTAGTAATAAAACTTAACTGAGAGATCGCAACAACACTGATAGGCCCAATACCTGCTGGATTTGCGTGAAATATATGTCCTTATTCAACACTTATAGATCAAAGTCAAATATATTGAACAGTAAGAACCTACCAATACTCGATCTCTTAATGCATACTCTCCTTGAAAGTAAAAGACAATA
>Aprime12 | M. microlepis mtDNA Control Region haplotype containing gap for two repetitive regions (Geographic Region: North West Florida Shelf)
GAAGAGATTTGAACTCCCACCTCTAACTCCCAAAGCTAGAATTCTAAACTAAACTACTCTTTGAAATATTAAATATATTGTGTGTTTAAACTATTATACTAATTACATTAATTACATTAATTAAATACGCAATATGTTCCATCATCATCTGTACAATGGTTCAAATACGCAATATGTTCCATCATCATCTGTACAATGGTTCAAATACGCAATATGTTCCATCATCATCTGTACAATGGTTCAAATACGCAATATGTTCCATCATCATCTGTACAATGGTTCAAATACGCAATATGTTCCATCATCATCTGTACAATGGTTCAAATACGCAATATGTTCCATCATCATCTGTACAATGGTTCAAATACGCAATATGTTCCATCATCATCTGTACAATGGTTCAAATACGCAATATGTTCCATCATCATTTACTAGGACCATACGTTACCCTCTTGATTATTAAGCACATAACTATCGTTAGAACTAGTAATCTATAA
>Aprime26 | M. microlepis mtDNA Control Region haplotype containing gap for two repetitive regions (Geographic Region: North West Florida Shelf)
GAAGAGATTTTAACTCCCACCTCTAACTCCCAAAGCTAGAATTCTAAACTAAACTACTCTTTGAAATATTAAATATATTGTGTGTTTAAACTATTATACTAATTACATTAATTACATTAATTAAATACGCAATATGTTCCATCATCATCTGTACAATGGTTCAAATACGCAATATGTTCCATCATCATCTGTACAATGGTTCAAATACGCAATATGTTCCATCATCATCTGTACAATGGTTCAAATACGCAATATGTTCCATCATCATCTGTACAATGGTTCAAATACGCAATATGTTCCATCATCATCTGTACAATGGTTCAAATACGCAATATGTTCCATCATCATCTGTACAATGGTTCAAATACGCAATATGTTCCATCATCATTTACTAGGACCATACGTTACCCTCTTGATTATTAAGCACATAACTATCGTTAGAACTAGTAATTTATAATGATGATTAGTAATAAAACTTAACTGAGAGATCGCAACAACATTGCTAGGCCCAATACCTGCTGGATTTGCGTGAAATATATGTCCTTATTCAACACTTATAGATCAAAGTCAAATATATTGAACAGTAAGAACCTACCAATACTCGATCTCTTAATGCATACTCTCC
>Zprime06 | M. microlepis mtDNA Control Region haplotype containing gap for two repetitive regions (Geographic Region: North West Florida Shelf)
AAGAGATTTTAACTCCCACCTCTAACTCCCAAAGCTAGAATTCTAAACTAAACTACTCTTTGAAATATTAAATATATTGTGTGTTTAAACTATTATACTAATTACATTAATTACATTAATTAAATACGCAATATGTTCCATCATCATCTGTACAATGGTTCAAATACGCAATATGTTCCATCATCATCTGTACAATGGTTCAAATACGCAATATGTTCCATCATCATCTGTACAATGGTTCAAATACGCAATATGTTCCATCATCATCTGTACAATGGTTCAAATACGCAATATGTTCCATCATCATCTGTACAATGGTTCAAATACGCAATATGTTCCATCATCATCTGTACAATGGTTCAAATACGCAATATGTTCCATCATCATCTGTACAATGGTTCAAATACGCAATATGTTCCATCATCATTTACTAGGACCATACGTTACCCTCTTGATTATTAAGCACATAACTATCGTTAGAACTAGTAATTTATAATGATGATTAGTAATAAAACTTAACTGAGAGATCGCAACAACACTGATAGGCCCAATACCCGCTGGATTTGCGTGAAATATATGTCCTTATTCAACACTTATAGATCAAAGCCAAATATATTGAACAGTAAGAACCTACCAATACTCGATCTCTTAATGCATACTCTCC
>M134 | M. microlepis mtDNA Control Region haplotype containing gap for two repetitive regions (Geographic Region: Campeche Bank)
AAGAGATTTTAACTCCCACCTCTAACTCCCAAAGCNANAATTCTAAACTAAACTACTCTTTGAAATATTAAATATATTGTGTGTTTAAACTATTATACTAATTACATTAATTACATTAATTAAATACGCAATATGTTCCATCATCATCTGTACAATGGTTCAAATACGCAATATGTTCCATCATCATCTGTACAATGGTTCAAATACGCAATATGTTCCATCATCATCTGTACAATGGTTCAAATACGCAATATGTTCCATCATCATCTGTACAATGGTTCAAATACGCAATATGTTCCATCATCATCTGTACAATGGTTCAAATACGCAATATGTTCCATCATCATCTGTACAATGGTTCAAATACGCAATATGTTCCATCATCATCTGTACAATGGTTCAAATACGCAATATGTTCCATCATCATCCACTAGGACCATACGTTACCCTCTTGATTATTAAGCACATAACTATCGTTAGAACTAGTAATTTATAATGATGATTAGTAATAAAACTTAACTGAGAGATCGCAACAACACTGATAGGCCCAATACNTGCTGGATTTGCGTGAAATATATGTCCTTATTCAACACTTATAGATCAAAGTCAAATATATTGAACGGTAAGAACNTACCAATACTCGATCTCTTAATGCATACTCTCCTTGAAAGTAAAAGGCAATAC
>Bdprime36 | M. microlepis mtDNA Control Region haplotype containing gap for two repetitive regions (Geographic Region: North West Florida Shelf)
AGAGATTTTAACTCCCACCTCTAACTCCCAAAGCTAGAATTCTAAACTAAACTACTCTTTGAAATATTAAATATATTGTGTGTTTAAACTATTATACTAATTACATTAATTACATTAATTAAATACGCAATATGTTCCATCATCATCTGTACAATGGTTCAAATACGCAATATGTTCCATCATCATCTGTACAATGGTTCAAATACGCAATATGTTCCATCATCATCTGTACAATGGTTCAAATACGCAATATGTTCCATCATCATCTGTACAATGGTTCAAATACGCAATATGTTCCATCATCATCTGTACAATGGTTCAAATACGCAATATGTTCCATCATCATCTGTACAATGGTTCAAATACGCAATATGTTCCATCATCATTTACTAGGACCATACGTTACCCTCTTGATTATTAAGCACATAACTATCGTTAGAACTAGTAATTTATAATGATGANTAGTAATAAAACTTAANTGAGAGATCGCANCAACACTGATAGGCCCAATACCTGCTGGATNTGCNTGAAATATATGTCC
>355 | M. microlepis mtDNA Control Region haplotype containing gap for two repetitive regions (Geographic Region: South West Florida Shelf)
AGAGATTTTAACTCCCACCTCTAACTCCCAAAGCTAGAATTCTAAACTAAACTACTCTTTGAAATATTAAATATATTGTGTGTTTAAACTATTATACTAATTACATTAATTACATTAATTAAATACGCAATATGTTCCATCATCATCTGTACAATGGTTCAAATACGCAATATGTTCCATCATCATCTGTACAATGGTTCAAATACGCAATATGTTCCATCATCATCTGTACAATGGTTCAAATACGCAATATGTTCCATCATCATCTGTACAATGGTTCAAATACGCAATATGTTCCATCATCATCTGTACAATGGTTCAAATACGCAATATGTTCCATCATCATCTGTACAATGGTTCAAATACGCAATATGTTCCATCATCATCTACTAGGACCATACGTTACCCTCTTGATTATTAAGCACATAACTATCGTTAGAACTAGTAATCTATAATGATGATTAGTAATAAAACTTAACTGAGAGATCGCAACAACACTGATAGGCCCAATACNTGCTGGATTTGCGTGAAATATATGTCNTTATTCAACACTTATAGATCAAAGTCAAATATATTGAACAGTAAGAACCTACCAATACTCGATCTCTTAATGCATACTCTCC
>353 | M. microlepis mtDNA Control Region haplotype containing gap for two repetitive regions (Geographic Region: South West Florida Shelf)
AGAGATTTTAACTCCCACCTCTAACTCCCAAAGCTAGAATTCTAAACTAAACTACTCTTTGAAATATTAAATATATTGTGTGTTTAAACTATTATACTAATTACATTAATTACATTAATTAAATACGCAATATGTTCCATCATCATCTGTACAATGGTTCAAATACGCAATATGTTCCATCATCATCTGTACAATGGTTCAAATACGCAATATGTTCCATCATCATCTGTACAATGGTTCAAATACGCAATATGTTCCATCATCATCTGTACAATGGTTCAAATACGCAATATGTTCCATCATCATCTGTACAATGGTTCAAATACGCAATATGTTCCATCATCATCTGTACAATGGTTCAAATACGCAATATGTTCCATCATCATCTGTACAATGGTTCAAATACGCAATATGTTCCATCATCATCTGTACAATGGTTCAAATACGCAATATGTTCCATCATCATCTGTACAATGGTTCAAATACGCAATATGTTCCATCATCATTTACTAGGACCATACGTTACCCTCTTGATTATTAAGCACATAACTATCGTTAGAACTAGTAATTTATAATGATGATTAGTAATAAAACTTAACTGAGAGATCGCAACAACACTGATAGGCCCAATACCTGCTGGATTTGCGTGAAATATATGTCCTTATTCAACACTTATAGATCAAAGTCAAATATATTGAACAGTAAGAACCTACCAATACTCGATCTCTTAATGCATACTCTCC
>660 | M. microlepis mtDNA Control Region haplotype containing gap for two repetitive regions (Geographic Region: South West Florida Shelf)
GAGATTTTAACTCCCACCTCTAACTCCCAAAGCTAGAATTCTAAACTAAACTACTCTTTGAAATATTAAATATATTGTGTGTTTAAACTATTATACTAATTACATTAATTACATTAATTAAATACGCAATATGTTCCATCATCATCTGTACAATGGTTCAAATACGCAATATGTTCCATCATCATCTGTACAATGGTTCAAATACGCAATATGTTCCATCATCATCTGTACAATGGTTCAAATACGCAATATGTTCCATCATCATCTGTACAATGGTTCAAATACGCAATATGTTCCATCATCATCTGTACAATGGTTCAAATACGCAATATGTTCCATCATCATCTGTACAATGGTTCAAATACGCANTATGTTCCATCATCATTTACTAGGACCATACGTTACCCTCTTGATTATTAAGCACATAACTATCGTTAGAACTAGTAATTTATAATGATGATTAGTAATAAAACTTAACTGAGAGATCGCAACAACACTGATAGGCCCAATACNTGCTGGATTTGCGTGAAATATATGTCCTTATTCAACACTTATAGATCAAAGTCAAATATATTGA
>Aprime11 | M. microlepis mtDNA Control Region haplotype containing gap for two repetitive regions (Geographic Region: North West Florida Shelf)
GAGATTTTAACTCCCACCTCTAACTCCCAAAGCTAGAATTCTAAACTAAACTACTCTTTGAAATATTAAATATATTGTGTGTTTAAACTATTATACTAATTACATTAATTACATTAATTAAATACGCAATATGTTCCATCATCATCTGTACAATGGTTCAAATACGCAATATGTTCCATCATCATCTGTACAATGGTTCAAATACGCAATATGTTCCATCATCATCTGTACAATGGTTCAAATACGCAATATGTTCCATCATCATCTGTACAATGGTTCAAATACGCAATATGTTCCATCATCATCTGTACAATGGTTCAAATACGCAATATGTTCCATCATCATCTGTACAATGGTTCAAATACGCAATATGTTCCATCATCATTTACTAGGACCATACGTTACCCTCTTGATTATTAAGCACATAACTATCGTTAGAACTAGTAATTTATAATGATGATTAGTAATAAAACTTAACTGAGAGATCGCAACAACACTGATAGGCCCAATACCTGCTGGATTTGCGTGAAATATATGTCCTTATTCAACACTTATAGATCAAAGTCAAATATATTGAACAGTAAGAACCTACCAATACTCGATCTCTTAATGCATACTCTCC
>414 | M. microlepis mtDNA Control Region haplotype containing gap for two repetitive regions (Geographic Region: South West Florida Shelf)
GAGATTTTAACTCCCACCTCTAACTCCCAAAGCTAGAATTCTAAACTAAACTACTCTTTGAAATATTAAATATATTGTGTGTTTAAACTATTATACTAATTACATTAATTACATTAATTAAATACGCAATATGTTCCATCATCATCTGTACAATGGTTCAAATACGCAATATGTTCCATCATCATCTGTACAATGGTTCAAATACGCAATATGTTCCATCATCATCTGTACAATGGTTCAAATACGCAATATGTTCCATCATCATCTGTACAATGGTTCAAATACGCAATATGCTCCATCATCATCTGTACAATGGTTCAAATACGCAATATGCTCCATCATCATCTGTACAATGGTTCAAATACGCAATATGCTCCATCATCATCTGTACAATGGTTCAAATACGCAATATGCTCCATCATCATTTACTAGGACCATACGTTACCCTCTTGATTATTAAGCATATAACTATCGTTAGAACTAGTAATTTATAATGATGATTAGTAATAAAACTTAACTGAGAGACCGCAACAACACTGATAGGCCCAATACNTGGTGGATTTGCGTGAAATATATGTCATTATTCAACACTTATAGATCAAAGTCAAATATATTGAACAGTAAGAACCTACCAATACTCG
>717 | M. microlepis mtDNA Control Region haplotype containing gap for two repetitive regions (Geographic Region: South West Florida Shelf)
GAGATTTTAACTCCCACNTCTAACTCCCAAAGCTAGAATTCTAAACTAAACTACTCTTTGAAATATTAAATATATTGTGTGTTTAAACTATTATACTAATTACATTAATTACATTAATTAAATACGCAATATGTTCCATCATCATCTGTACAATGGTTCAAATACGCAATATGTTCCATCATCATCTGTACAATGGTTCAAATACGCAATATGTTCCATCATCATCTGTACAATGGTTCAAATACGCAATATGTTCCATCATCATCTGTACAATGGTTCAAATACGCAATATGTTCCATCATCATCTGTACAATGGTTCAAATACGCAATATGTTCCATCATCATCTGTACAATGGTTCAAATACGCAATATGTTCCATCATCATCTGTACAATGGTTCAAATACGCAATATGTTCCATCATCATTTACTAGGACCATACGTTACCCTCTTGATTATTAAGCATATAACTATCGTTAGAACTAGTAATTTATAATGATGATTAGTAATAAAACTTAACTGAGAGACCGCAACAACACTGATAGGCCCAATACCTGGTGGATTTGCGTGAAATATATGTCCTTATTCAACACTTATAGATCAAAGTCAAATATATTGAACAGTAAGAACCTACCAATACTCGATCTCTTAAT
>511 | M. microlepis mtDNA Control Region haplotype containing gap for two repetitive regions (Geographic Region: South West Florida Shelf)
GAGATTTTAACTCCCACCTCTAACTCCCAAAGCTAGAATTCTAAACTAAACTACTCTTTGAAATATTAAATATATTGTGTGTTTAAACTATTATACTAATTACATTAATTACATTAATTAAATACGCAATATGTTCCATCATCATCTGTACAATGGTTCAAATACGCAATATGTTCCATCATCATCTGTACAATGGTTCAAATACGCAATATGTTCCATCATCATCTGTACAATGGTTCAAATACGCAATATGTTCCATCATCATCTGTACAATGGTTCAAATACGCAATATGTTCCATCATCATCTGTACAATGGTTCAAATACGCAATATGTTCCATCATCATCTGTACAATGGTTCAAATACGCAATATGTTCCATCATCATCTGTACAATGGTTCAAATACGCAATATGTTCCATCATCATCTGTACAATGGTTCAAATACGCAATATGTTCCATCATCATTTACTAGGACCATACGTTACCCTCTTGATTATTAAGCACATAACTATCGTTAGAACTAGTAATTTATAATGATGATTAGTAATAAAACTTAACTGAGAGATCGCAACAACACTGATAGGCCCAATACCTGCTGGANNNGNNTGAAATATATGTCCTTATTCAACACTTATAGATCAAAGTCAAATATATTGAAC
>669 | M. microlepis mtDNA Control Region haplotype containing gap for two repetitive regions (Geographic Region: South West Florida Shelf)
GAGATTTTAACTCCCACCTCTAACTCCCAAAGCTAGAATTCTAAACTAAACTACTCTTTGAAATATTAAATATATTTGTGTTTAAACTATTATACTAATTACATTAATTACATTAATTAAATACGCAATATGTTCCATCATCATCTGTACAATGGTTCAAATACGCAATATGTTCCATCATCATCTGTACAATGGTTCAAATACGCAATATGTTCCATCATCATCTGTACAATGGTTCAAATACGCAATATGTTCCATCATCATCTGTACAATGGTTCAAATACGCAATATGTTCCATCATCATCTGTACAATGGTTCAAATACGCAATATGTTCCATCATCATCTGTACAATGGTTCAAATACGCAATATGTTCCATCATCATCTGTACAATGGTTCAAATACGCAATATGTTCCATCATCATTTACTAGGACCATACATTACCCTCTTGATTATTAAGCACGTAACTATCGTTAGAACTAGTAATTTATAATGATGATTAGTAATAAAACTTAACTGAGAGATCGCAACAACACTGATAGGCCCAATACNTGCTGGATTTGCGTGAAATATACATCCTTATTCAACACTTATAGATCAAAGTCAAATATATTGAACAGTAAGAACCTACCAATACTCGATCTCTTAATGCATACTCTC
>Mdprime03 | M. microlepis mtDNA Control Region haplotype containing gap for two repetitive regions (Geographic Region: North West Florida Shelf)
GAGATTTTAACTCCCACCTCTAACTCCCAAAGCTAGAATTCTAAACTAAACTACTCTTTGAAATATTAAATATATTGTGTGTTTAAACTATTATACTAATTACATTAATTACATTAATTAAATACGCAATATGTTCCATCATCATCTGTACAATGGTTCAAATACGCAATATGTTCCATCATCATCTGTACAATGGTTCAAATACGCAATATGTTCCATCATCATCTGTACAATGGTTCAAATACGCAATATGTTCCATCATCATCTGTACAATGGTTCAAATACGCAATATGTTCCATCATCATCTGTACAATGGTTCAAATACGCAATATGTTCCATCATCATCTGTACAATGGTTCAAATACGCAATATGTTCCATCATCATCTGTACAATGGTTCAAATACGCAATATGTTCCATCATCATTTACTAGGACCATACGTTACCCTCTTGATTATTAAGCACATAACTATCGTTAGAACTAGTAATTTATAATGATGATTAGTAATAAAACTTAACTGAGAGATCGCAACAACACTGATAGGCCCAATACCTGCTGGATTTGCGTGAAATATATGTCCTTATTCAACACTTATAGATCAAAGTCAAATATATTGAACAGTAAGAACCTACCAATACTCGATCTCTTAATGCATACTCTCC
>Oprime13 | M. microlepis mtDNA Control Region haplotype containing gap for two repetitive regions (Geographic Region: North West Florida Shelf)
GAGATTTTAACTCCCACCTCTAACTCCCAAAGCTAGAATTCTAAACTAAACTACTCTTTGAAATATTAAATATATTGTGTGTTTAAACTATTATACTAATTACATTAATTACATTAATTAAATACGCAATATGTTCCATCATCATCTGTACAATGGTTCAAATACGCAATATGTTCCATCATCATCTGTACAATGGTTCAAATACGCAATATGTTCCATCATCATCTGTACAATGGTTCAAATACGCAATATGTTCCATCATCATCTGTACAATGGTTCAAATACGCAATATGTTCCATCATCATCTGTACAATGGTTCAAATACGCAATATGTTCCATCATCATCTGTACAATGGTTCAAATACGCAATATGTTCCATCATCATCTGTACAATGGTTCAAATACGCAATATGTTCCATCATCATTTACTAGGACCATACGTTACCCTCTTGATTATTAAGCACATAACTATCGTTAGAACTAGTAATTTATAATGATGATTAGTAATAAAACTTAACTGAGAGATCGCAACAACACTGATAGGCCCAATACCTGCTGGATTTGCGTGAAATATATGTCCTTATTCAACACTTATAGATCAAAGTCAAATATATTGAACAGTAAGAACCTACCAATACTCGATCTCTNAATGCATACTCTCC
>X01 | M. microlepis mtDNA Control Region haplotype containing gap for two repetitive regions (Geographic Region: North West Florida Shelf)
GAGATTTTAACTCCCACCTCTAACTCCCAAAGCTAGAATTCTAAACTAAACTACTCTTTGAAATATTAAATATATTGTGTGTTTAAACTATTATACTAATTACATTAATTACATTAATTAAATACGCAATATGTTCCATCATCATCTGTACAATGGTTCAAATACGCAATATGTTCATCATCATCTGTACAATGGTTCAAATACNCAATATGTTCATCATCATCTGTACAATGGTTCAAATACGCAATATGTTCCATCATCATCTGTACAATGGTTCAAATACGCAATATGTTCCATCATCATCTGTACAATGGTTCAAATACGCAATATGTTCCATCATCATCTGTACAATGGTTCAAATACGCAATATGTTCCATCATCATCTGTACAATGGTTCAAATACGCAATATGTTCCATCATCATCTGTACAATGGTTCAAATACGCAATATGTTCCATCATCATTTACTAGGACCATACGTTACCCTCTTGATTATTAAGCACATAACTATCGTTAGAACTAGTAATTTATAATGATGATTAGTAATAAAACTTAACTGAGAGATCGCAACAACACTGATAGGCCCAATACCTGCTGGATTTGCGTGAAATATATGTCCTTATTCAACACTTATAGATCAAAGTCAAATATATTGAACAGTAAGAAC
>657 | M. microlepis mtDNA Control Region haplotype containing gap for two repetitive regions (Geographic Region: South West Florida Shelf)
GAGATTTTAACTCCCACCTCTAACTCCCAAAGCTAGAATTCTAAACTAAACTACTCTTTGAAATATTAAATATATTGTGTGTTTAAACTATTATACTAATTACATTAATTACATTAATTAAATACGCAATATGTTCCATCATCATCTGTACAATGGTTCAAATACGCAATATGTTCCATCATCATCTGTACAATGGTTCAAATACGCAATATGTTCCATCATCATCTGTACAATGGTTCAAATACGCAATATGTTCCATCATCATCTGTACAATGGTTCAAATACGCAATATGTTCCATCATCATCTGTACAATGGTTCAAATACGCAATATGTTCCATCATCATCTGTACAATGGTTCAAATACGCAATATGTTCCATCATCATCTGTACAATGGTTCAAATACGCAATATGTTCCATCATCATCTGTACAATGGTTCAAATACGCAATATGTTCCATCATCATTTACTAGGACCATACATTACCCTCTTGATTATTAAGCACGTAACTATCGTTAGAACTAATAATTTATAATGATGATTAGTAATAAAACTTAACTGAGAGATCGCAACAACACTGGTAGGCCCAATACCTGCTGGATTTGCGTGACATATACATCCTTATTCAACACTTATAGATCAAAGTCAAGTATATTGAACAGTAAGAACCTACCAATACTCGATCTC
>Aprime32 | M. microlepis mtDNA Control Region haplotype containing gap for two repetitive regions (Geographic Region: North West Florida Shelf)
GAGATTTAACTCCCACCTCTAACTCCCAAAGCTAGAATTCTAAACTAAACTACTCTTTGAAATATTAAATATATTGTGTGTTTAAACTATTATACTAATTACATTAATTACATTAATTAAATACGCAATATGTTCCATCATCATCTGTACAATGGTTCAAATACGCAATATGTTCCATCATCATCTGTACAATGGTTCAAATACGCAATATGTTCCATCATCATCTGTACAATGGTTCAAATACGCAATATGTTCCATCATCATCTGTACAATGGTTCAAATACGCAATATGTTCCATCATCATCTGTACAATGGTTCAAATACGCAATATGTTCCATCATCATCTGTACAATGGTTCAAATACGCAATATGTTCCATCATCATCTGTACAATGGTTCAAATACGCAATATGTTCCATCATCATCTGTACAATGGTTCAAATACGCAATATGTTCCATCATCATTTACTAGGACCATACGTTACCCTCTTGATTATTAAGCATATAACTATCGTTAGAACTAGTAATTTATAATGATGATTAGTAATAAAACTTAACTGAGAGACCGCAACAACACTGATAGGCCCAATACCTGGTGGATTTGCGTGAAATATATGTCCTTATTCAACACTTATAGATCAAAGTCAAATATATTGAACAGTAAGAACCTACCAATACTCGATCTCTTAATGCATACTCTC
>321 | M. microlepis mtDNA Control Region haplotype containing gap for two repetitive regions (Geographic Region: South West Florida Shelf)
GAGATTTTAACTCCCACCTCTAACTCCCAAAGCTAGAATTCTAAACTAAACTACTCTTTGAAATATTAAATATATTGTGTGTTTAAACTATTATACTAATTACATTAATTACATTAATTAAATACGCAATATGTTCCATCATCATCTGTACAATGGTTCAAATACGCAATATGTTCCATCATCATCTGTACAATGGTTCAAATACGCAATATGTTCCATCATCATCTGTACAATGGTTCAAATACGCAATATGTTCCATCATCATCTGTACAATGGTTCAAATACGCAATATGTTCCATCATCATCTGTACAATGGTTCAAATACGCAATATGTTCCATCATCATTTACTAGGACCATACATTACCCTCTNGATTATTAAGCANGTAACTATCGTTAGAACTAGNAATTTATAATGNTGANTAGTAATANAACTTAANNGAGAGAT
>735 | M. microlepis mtDNA Control Region haplotype containing gap for two repetitive regions (Geographic Region: South West Florida Shelf)
GAGATTTTAACTCCCACCTCTAACTCCCAAAGCTAGAATTCTAAACTAAACTACTCTTTGAAATATTAAATATATTGTGTGTTTAANCTATTATACTAATTACATTAATTACATTAATTAAATACGCAATATGTTCCATCATCATCTGTACAATGGTTCAAATACGCAATATGTTCCATCATCATCTGTACAATGGTTCAAATACGCAATATGTTCCATCATCATCTGTACAATGGTTCAAATACGCAATATGTTCCATCATCATCTGTACAATGGTTCAAATACGCAATATGTTCCATCATCATCTGTACAATGGTTCAAATACGCAATATGTTCCATCATCATTTACTAGGACCATACGTTACCCTCTTGATTATTAAGCACATAACTATCGTTAGAACTAGTAATTTATAATGATGATTAGTAATAAAACTTAACTGAGAGATCGCAACAACACTGATAGGCCCAATACCTGCTGGATTTGCGTGAAATATATGTCCTTATTCAACACTTATAGATCAAAGCCAAATATATTGAACAGTAAGAACCTACCAATACTCGATCTCTTAATGCATACTCTCC
>402 | M. microlepis mtDNA Control Region haplotype containing gap for two repetitive regions (Geographic Region: South West Florida Shelf)
GAGATTTTAACTCCCACCTCTAACTCCCAAAGCNAGANTTNTAAANTAAACTACTCTTTGAAATNTTAAATATATTGTGTGTTTAAACTATTATACTAATTACATTAATTACATTAATTACATTAATTACATTAATTAAATACGCAATATGTTCCATCATCATCTGTACAATGGTTCAAATACGCAATATGTTCCATCATCATCTGTACAATGGTTCAAATACGCAATATGTTCCATCATCATCTGTACAATGGTTCAAATACGCAATATGTTCCATCATCATCTGTACAATGGTTCAAATACGCAATATGTTCCATCATCATCTGTACAATGGTTCAAATACGCAATATGTTCCATCATCATTTACTATGGACCATACATTACCCTCTTGATTATTAANCACGTAACTATCGTTAGAACTAGTAATTTATAATGATGATTAGTAATAAAACTTAACTGAGAGATCGCAACAACACTGATAGGCCCAATACCTGCTGGATTTGCGTGAAATATACATCCTTATTCAACACTTATAGATCAAAGTCAAATATATTGAACAGTAAGAACCTACCAATACTCGATCTCTTAATGCATACTCTCC
>M118 | M. microlepis mtDNA Control Region haplotype containing gap for two repetitive regions (Geographic Region: Campeche Bank)
GAGATTTTAACTCCCACCTCTAACTCCCAAAGCTAGAATTCTAAACTAAACTACTCTTTGAAATATTAAATATATTGTGTGTTTAAACTATTATACTAATTACATTAATTACATTAATTACATTAATTACATTAATTAAATACGCAATATGTTCCATCATCATCTGTACAATGGTTCAAATACGCAATATGTTCCATCATCATCTGTACAATGGTTCAAATACGCAATATGTTCCATCATCATCTGTACAATGGTTCAAATACGCAATATGTTCCATCATCATCTGTACAATGGTTCAAATACGCAATATGTTCCATCATCATTTACTAGGACCATACGTTACCCTCTTGATTATTAAGCACATAACTATCGTTAGAACTAGTAATTTNTAATGATGATTAGTNATNAAACTTAANTGAGAGATCGNNACAACNNTGATNNGCNCAATACCTGCTGGATTTGCGTGAAATATATGTCCTTATTCAACACTTATAGATCAAAGTCAAATATATTGAACAGTAAGAACCTACCAATACTCGATCTCTTAATGCATACTCTC
>Qdprime13 | M. microlepis mtDNA Control Region haplotype containing gap for two repetitive regions (Geographic Region: North West Florida Shelf)
GAGATTTTAACTCCCACCTCTAACTCCCAAAGCTAGAATTCTAAACTAAACTACTCTTTGAAATATTAAATATATTGTGTGTTTAAACTATTATACTAATTACATTAATTACATTAATTAAATACGCAATATGTTCCATCATCATCTGTACAATGGTTCAAATACGCAATATGTTCCATCATCATCTGTACAATGGTTCAAATACGCAATATGTTCCATCATCATCTGTACAATGGTTCAAATACGCAATATGTTCCATCATCATCTGTACAATGGTTCAAATACGCAATATGTTCCATCATCATCTGTACAATGGTTCAAATACGCAATATGTTCCATCATCATCTGTACAATGGTTCAAATACGCAATATGTTCCATCATCATCTGTACAATGGTTCAAATACGCAATATGTTCCATCATCATCTGTACAATGGTTCAAATACGCAATATGTTCCATCATCATCTGTACAATGGTTCAAATACGCAATATGTTCCATCACCACTTACTAGGACCATACGTTACCCTCTTGATTACTAAGCACATAACTATCGTTAGAACTAGTAATTTATAATGATGATTAGTAATAAAACTTAACTGAGAGATCGCAACAACACTGATAGGCCCAATACNTGCTGGATTTGCGTGAAATATACATCCTTATTCAACACTTATAGATCAAAGTCAAATATATTGAACNGTAAGA
>730 | M. microlepis mtDNA Control Region haplotype containing gap for two repetitive regions (Geographic Region: South West Florida Shelf)
GAGATTTTAACTCCCACCTCTAACTCCCAAAGCTAGAATTNTAAACTAAACTACTCTTTGAAATATTAAATATATTGTGTGTTTAGACTATTATACTAATTACATTAATTACATTAATTAAATACGCAATATGTTCCATCATCATCTGTACAATGGTTCAAATACGCAATATGTTCCATCATCATCTGTACAATGGTTCAAATACGCAATATGTTCCATCATCATCTGTACAATGGTTCAAATACGCAATATGTTCCATCATCATCTGTACAATGGTTCAAATACGCAATATGTTCCATCATCATCTGTACAATGGTTCAAATACGCAATATGTTCCATCATCATCTGTACAATGGTTCAAATACGCAATATGTTCCATCATCATCTGTACAATGGTTCAAATACGCAATATGTTCCATCATCATCTGTACAATGGTTCAAATACGCAATATGTTCCATCATCATCTGTACAATGGTTCAAATACGCAATATGTTCCATCATCATTTACTAGGACCATACGTTACCCTCTTGATTATTAAGCACATAACTATCGTTAGAACTAGTAATTTATAATGATGATTAGTAATAAAACTTAACTGAGAGATCGCAACAACACTGATGAGCCCAATACCTGGTGGATTTGCGTGAAATATATGTCCTTATTCAACACTTATAGATCAAAGTCAAATATATTGAACAGTAAGAACCTACCAATACTCGATCTCTTAATGC
>M121 | M. microlepis mtDNA Control Region haplotype containing gap for two repetitive regions (Geographic Region: Campeche Bank)
GAGATTTTAACTCCCACCTCTAACTCCCAAAGCTAGAATTCTAAACTAAACTACTCTTTGAAATATTAAATATATTGTGTGTTTAAACTATTATACTAATTACATTAATTACATTAATTAAATACGCAATATGTTCCATCATCATCTGTACAATGGTTCAAATACGCAATATGTTCCATCATCATCTGTACAATGGTTCAAATACGCAATATGTTCCATCATCATCTGTACAATGGTTCAAATACGCAATATGTTCCATCATCATCTGTACAATGGTTCAAATACGCAATATGTTCCATCATCATCTGTACAATGGTTCAAATACGCAATATGTTCCATCATCATCTGTACAATGGTTCAAATACGCAATATGTTCCATCATCATCTGTACAATGGTTCAAATACGCAATATGTTCCATCATCATCTGTACAATGGTTCAAATACGCAATATGTTCCATCATCACTTACTANGACCATACGTTACCCTNTNGATTANTAAGCACATAANTATCGTTAGAACTAGTAATTTATAATGNTGATTAGTAATAAAACTTAANTGAGAGATNGCAACAACACTGATAGGCCCAATACNNGNTGGATNNGNNNGNAATATNCATCNNTATTNAACNCNNNTANATCAATGTCNAATATATTGANCAGTANGAACNTANCAATA
>M116 | M. microlepis mtDNA Control Region haplotype containing gap for two repetitive regions (Geographic Region: Campeche Bank)
GAGATTTTAACTCCCACCTCTAACTCCCAAAGCTAGAATTCTAAACTAAACTACTCTTTGAAATATTAAATATATTGTGTGTTTAAACTATTATACTAATTACATTAATTACATTAATTAAATACGCAATATGTTCCATCATCATCTGTACAATGGTTCAAATACGCAATATGTTCCATCATCATCTGTACAATGGTTCAAATACGCAATATGTTCCATCATCATCTGTACAATGGTTCAAATACGCAATATGTTCCATCATCATCTGTACAATGGTTCAAATACGCAATATGTTCCATCATCATCTGTACAATGGTTCAAATACGCAATATGTTCCATCATCATTTACTAGGACCATACATTACCCTCTTGATTATTAAGCACGTAACTATCGTTAGAACTAATAATTTATAATGATGATTAGTAATAAAACTTAACTGAGAGATCGCAACAACACTGGTAGACCCAATACCTGCTGGATTTGCGTGAAATATACATCCTTATTCAACACTTATAGATCAAAGTCAAATATATTGAACAGTAAGAACCTACCAATACTCGATCTCTTAATGCATACTCTCCTTGAAAGTAAAAGGCAA
>M198 | M. microlepis mtDNA Control Region haplotype containing gap for two repetitive regions (Geographic Region: Campeche Bank)
GAGATTTTAACTCCCACCTCTAACTCCCAAAGCTAGAATTCTAAACTAAACTACTCTTTGAAATATTAAATATATTGTGTGTTTAAACTATTATACTAATTACATTAATTACATTAATTAAATACGCAATATGTTCCATCATCATCTGTACAATGGTTCAAATACGCAATATGTTCCATCATCATCTGTACAATGGTTCAAATACGCAATATGTTCCATCATCATCTGTACAATGGTTCAAATACGCAATATGTTCCATCATCATCTGTACAATGGTTCAAATACGCAATATGTTCCATCATCATCTGTACAATGGTTCAAATACGCAATATGTTCCATCATCATCTGTACAATGGTTCAAATACGCAATATGTTCCATCATCATCTGTACAATGGTTCAAATACGCAATATGTTCCATCATCATCTGTACAATGGTTCAAATACGCAATATGTTCCATCATCATCTGTACAATGGTTCAAATACGCAATATGTTCCATCATCATTTACTAGGACCATACGTTACCCTCTTGATTATTAAGCACATAACTATCGTTAGAACTAGTAATTTATAATGATGATTAGTAATAAAACTTAACTGAGAGATCGCAACAACACTGATAGGCCCAATACCTGCTGGATATGCGTGAAATATATGTCCTTATTCAACANTTATAGATCAAAGTCAAATATA
>333 | M. microlepis mtDNA Control Region haplotype containing gap for two repetitive regions (Geographic Region: South West Florida Shelf)
AGATTTTAACTCCCACCTCTAACTCCCAAAGCTAGAATTCTAAACTAAACTACTCTTTGAAATATTAAATATATTGTGTGTTTAAACTATTATACTAATTACATTAATTACATTAATTAAATACGCAATATGTTCCATCATCATCTGTACAATGGTTCAAATACGCAATATGTTCCATCATCATCTGTACAATGGTTCAAATACGCAATATGTTCCATCATCATCTGTACAATGGTTCAAATACGCAATATGTTCCATCATCATCTGTACAATGGTTCAAATACGCAATATGTTCCATCATCATCTGTACAATGGTTCAAATACGCAATATGTTCCATCATCATCTGTACAATGGTTCAAATACGCAATATGTTCCATCATCATCTGTACAATGGTTCAAATACGCAATATGTTCCATCATCATTTACTAGGACCATACGTTACCCTCTTGATTATTAAGCACATAANTATCGTTAGAACTAGTAATTTATAATGATGATTAGTAATAAAA
>M114 | M. microlepis mtDNA Control Region haplotype containing gap for two repetitive regions (Geographic Region: Campeche Bank)
AGATTTTAACTCCCACCTCTAACTCCCAAAGCTAGAATTCTAAACTAAACTACTCTTTGAAATATTAAATATATTGTGTGTTTAAACTATTATACTAATTACATTAATTACATTAATTAAATACGCAATATGTTCCATCATCATCTGTACAATGGTTCAAATACGCAATATGTTCCATCATCATCTGTACAATGGTTCAAATACGCAATATGTTCCATCATCATCTGTACAATGGTTCAAATACGCAATATGTTCCATCATCATCTGTACAATGGTTCAAATACGCAATATGTTCCATCATCATCTGTACAATGGTTCAAATACGCAATATGTTCCATCATCATCTGTACAATGGTTCAAATACGCAATATGTTCCATCATCATCTGTACAATGGTTCAAATACGCAATATGTTCCATCATCATCCACTAGGACCATACGTTACCCTCTTGATTATTAAGCACATAACTATCGTTAGAACTAGTAATTTATAATGATGATTAGTAATAAAACTTAACTGAGAGATCGCAACAACACTGATAGGCCCAATACCTGCTGGATTTGCGTGAAATATATGTCCTTATTCAACACNTATAGATCAAAGTCAAATATATTGAACAGTAAGAACCTACCAATACTCGATCTCTTAATGCATACTCTCC
>M138 | M. microlepis mtDNA Control Region haplotype containing gap for two repetitive regions (Geographic Region: Campeche Bank)
AGATTTTAACTCCCACCTCTAACTCCCAAAGCNANAATTCTAAACTAAACTACTCTTTGAAATATTAAATATATTGTGTGTTTAAACTATTATACTAATTACATTAATTACATTAATTAAATACGCAATATGTTCCATCATCATCTGTACAATGGTTCAAATACGCAATATGTTCCATCATCATCTGTACAATGGTTCAAATACGCAATATGTTCCATCATCATCTGTACAATGGTTCAAATACGCAATATGTTCCATCATCATCTGTACAATGGTTCAAATACGCAATATGTTCCATCATCATCTGTACAATGGTTCAAATACGCAATATGTTCCATCATCATCTGTACAATGGTTCAAATACGCAATATGTTCCATCATCATCTGTACAATGGTTCAAATACGCAATATGTTCCATCATCATTTANTAGGACCATACATTACCCTNTTNATTATTAAGCANGTAACNATCGTTAGAACTAGTAATTTGTAATGATGATTAGTAATAAAANNTAANTGAGAGATNGCAACAACANNGATAGGCNCAATACNTGNNGGATTTGCGTGAAATATACATCTTTATTCAACANNNNTAGATCAAAGTCAAATATATTGAACAGTAAGAACCTANCAANACTNGATNTNNTAANGCATANTCTC
>M195 | M. microlepis mtDNA Control Region haplotype containing gap for two repetitive regions (Geographic Region: Campeche Bank)
ATTTTAACTCCCACCTCTAACTCCCAAANCNNNAATTCTAAACTAAACTACTCTTTGAAATATTAAATATATTGTGTGTTTAAACTATTATACTAATTACATTAATTACATTAATTAAATACGCAATATGTTCCATCATCATCTNTACAATGGTTCAAATACNCAATATGTTCCATCATCATCTGTACAATGGTTCAAATACGCAATATGTTCCATCATCATCTGTACAATGGTTCAAATACNCAATATGTTCCATCATCATCTGTACAATGGTTCAAATACGCAATATGTTCCATCATCATCTGTACAATGGTTCAAATACNCAATATGTTCCATCATCATCTGTACAATGGTTCAAATACGCAATATGTTCCATCATCATTTANTAGGACCATACATTACCCTCTTGATTATTAAGCACGTAACTATNGTTAGAACTAGTAATTTATAATGGTGATTAGTAATAAAACTTAANTGAGAGATNGCAACAACACTGGTAGGCCCAATACNTGCTGGATTTGNGTGAAATATACATCNTTATTCAACACTNATAGATCAAAGTCAAATATATTGAACAGTAAGAAC
>M117 | M. microlepis mtDNA Control Region haplotype containing gap for two repetitive regions (Geographic Region: Campeche Bank)
ATTTTAACTCCCACCTCTAACTCCCAAAGCTAGAATTCTAAACTAAACTACTCTTTGAAATATTAAATATATTGTGTGTTTAAACTATTATACTAATTACATTAATTACATTAATTAAATACGCAATATGTTCCATCATCATCTGTACAATGGTTCAAACACGCAATATGTTCCATCATCATCTGTACAATGGTTCAAACACGCAATATGTTCCATCATCATCTGTACAATGGTTCAAACACGCAATATGTTCCATCATCATCTGTACAATGGTTCAAACACGCAATATGTTCCATCATCATCTGTACAATGGTTCAAACACGCAATATGTTCCATCATCATCTGTACAATGGTTCAAACACGCAATATGTTCCATCATCATCTGTACAATGGTTCAAACACGCAATATGTTCCATCATCATCTGTACAATGGTTCAAACACGCAATATGTTCCATCATCATCTGTACAATGGTTCAAACACGCAATATGTTCCATCATCATCTGTACAATGGTTCAAACACGCAATATGTTCCATCATCATTTACTAGGACCATACGTTACCCTCTTGATTATTAAGCACATAACTATCGTTAGAACTAGTAATTTATAATGATGATTAGTAATAAAACTTAACTGAGAGATCGCAACAACACTGATAGGCCCAATACCTGCTGGATTTGCGTGAAATATATGTCNTTATTCAACANTTATAGATCAAAGTCAAATATATTGAACNGTAAGAACNTACCAATACTCNATCTCTTAATGCATACTCTC
>M142 | M. microlepis mtDNA Control Region haplotype containing gap for two repetitive regions (Geographic Region: Campeche Bank)
ATTTTAACTCCCACCTCTAACTCCCAAAGCNANAATTCTAAACTAAACTACTCTTTGAAATATTAAATATATTGTGTGTTTAAACTATTATACTAATTACATTAATTACATTAATTAAATACGCAATATGTTCCATCATCATCTGTACAATGGTTCAAATACGCAATATGTTCCATCATCATCTGTACAATGGTTCAAATACGCAATATGTTCCATCATCATCTGTACAATGGTTCAAATACGCAATATGTTCCATCATCATCTGTACAATGGTTCAAATACGCAATATGTTCCATCATCATCTGTACAATGGTTCAAATACGCAATATGTTCCATCATCATCTGTACAATGGTTCAAATACGCAATATGTTCCATCATCATTTACTAGGACCATACGTTACCCTCTTGATTATTAAGCACATAACTATCGTTAGAACTAGTAATCTATAATGATGATTAGTAATAAAACTTAACTGAGAGATCGCAACAACACTGATAGGCCCAATACNTGCTGGATTTGCGTGAAATATATGCCNTTATTCAACACTTATAGATCAAAGTCAAATATATTGAACAGTAAGAACNTACCAATACTCGATCTCTTAATGCATACTCTCNTTGAAAGTAAAAGACAATAC
>M120 | M. microlepis mtDNA Control Region haplotype containing gap for two repetitive regions (Geographic Region: Campeche Bank)
ATTTTAACTCCCACCTCTAACTCCCAAAGCTAGAATTCTAAACTAAACTACTCTTTGAAATATTAAATATATTGTGTGTTTAAACTATTATACTAATTACATTATTACATTAATTAAATACGCAATATGTTCCATCATCATCTGTACAATGGTTCAAATACGCAATATGTTCCATCATCATCTGTACAATGGTTCAAATACGCAATATGTTCCATCATCATCTGTACAATGGTTCAAATACGCAATATGTTCCATCATCATCTGTACAATGGTTCAAATACGCAATATGTTCCATCATCATCTGTACAATGGTTCAAATACGCAATATGTTCCATCATCATCTGTACAATGGTTCAAATACGCAATATGTTCTATCATCATCTGTACAATGGTTCAAATACGCAATATGTTCTATCATCATTTACTAGGACCATACATTACCCTCTTGATTATAAGCACGTAACTATCGTTAGAACTAGTAATTTATAATGATGATTAGTAATAAAACTTAACTGAGAGATCGCAACAACACTGATAGGCCCAATACCTGCTGGATTTGCGTGAAATATACATCNTTATTCAACACTTATAGATCAAAGTCAAATATATTGAACNGTAAGAACCTACCAATACTCGATCTCTTAATGCATACTCTC
>M112 | M. microlepis mtDNA Control Region haplotype containing gap for two repetitive regions (Geographic Region: Campeche Bank)
ATTTTAACTCCCACCTCTAACTCCCAAAGCTAGAATTCTAAACTAAACTACTCTTTGAAATATTAAATATATTGTGTGTTTAAACTATTATACTAATTACATTAATTACATTAATTAAATACGCAATATGTTCCATCATCATCTGTACAATGGTTCAAATACGCAATATGTTCCATCATCATCTGTACAATGGTTCAAATACGCAATATGTTCCATCATCATCTGTACAATGGTTCAAATACGCAATATGTTCCATCATCATCTGTACAATGGTTCAAATACGCAATATGTTCCATCATCATCTGTACAATGGTTCAAATACGCAATATGTTCCATCATCATCTGTACAATGGTTCAAATACGCAATATGTTCCATCATCATCTGTACAATGGTTCAAATACGCAATATGTTCCATCATCATCTGTACAATGGTTCAAATACGCAATATGTTCCATCATCATTTACTAGGACCATACATTACCCTCTTGATTATTAAGCACGTAACTATCGTTAGAACTAGTAATTTATAATGATGATTAGTAATAAAACTTAANTGAGAGATCGCAACAACACTGATAGGCCCAATACCTGCTGGATTTGCGTGAAATATACATCCTTATTCAACACTTATAGATCAAAGTCAAATATATTGAACAGTAAGAACCTACCAATACTCGATCTCTTAATGCATACTCTCC
>M130 | M. microlepis mtDNA Control Region haplotype containing gap for two repetitive regions (Geographic Region: Campeche Bank)
TTTTAACTCCCACCTCTAACTCCCAAAGCNANAATTCTAAACTAAACTACTCTTTGAAATATTAAATATATTGTGTGTTTAAACTATTATACTAATTACATTAATTACATTAATTAAATACGCAATATGTTCCATCATCATCTGTACAATGGTTCAAATACGCAATATGTTCCATCATCATCTGTACAATGGTTCAAATACGCAATATGTTCCATCATCATCTGTACAATGGTTCAAATACGCAATATGTTCCATCATCATCTGTACAATGGTTCAAATACGCAATATGTTCCATCATCATCTGTACAATGGTTCAAATACGCAATATGTTCCATCATCATCTGTACAATGGTTCAAATACGCAATATGTTCCATCATCATCTGTACAATGGTTCAAATACGCAATATGTTCCATCATCATCTGTACAATGGTTCAAATACGCAATATGTTCCATCATCATTTACTAGGACCATACATTACCCTCTTGATTATTAAGCACGTAACTATCGTTAGAACTAGTAATTTATAATGATGATTAGTAATAAAANTTAANTGAGAGATCGCAACAACACTGATAGGCCCAATACCTGCTGGATTTGCGTGAAATATACATCCTTATTCAACACTTATAGATCAAAGTCAAATATATTGAACAGTAAGAACCTACCAATACTCGATCTNTTAATGCATACTCTC
>M109 | M. microlepis mtDNA Control Region haplotype containing gap for two repetitive regions (Geographic Region: Campeche Bank)
TTTTAACTCCCACCTCTAACTCCCAAAGCTANAATTCTAAACTAAACTACTCTTTGAAATATTAAATATATTGTGTGTTTAAACTATTATACTAATTACATTAATTACATTAATTAAATACGCAATATGTTCCATCATCATCTGTACAATGGTTCAAATACGCAATATGTTCCATCATCATCTGTACAATGGTTCAAATACGCAATATGTTCCATCATCATCTGTACAATGGTTCAAATACGCAATATGTTCCATCATCATCTGTACAATGGTTCAAATACGCAATATGTTCCATCATCATCTGTACAATGGTTCAAATACGCAATATGTTCCATCATCATCTGTACAATGGTTCAAATACGCAATATGTTCCATCATCATCTGTACAATGGTTCAAATACGCAATATGTTCCATCATCATCTGTACAATGGTTCAAATACGCAATATGTTCCATCATCATTTACTAGGACCATACGTTACCCTCTTGATTATTAAGCACATAACTATCGTTAGAACTAGTAATTTATAATGATGATTAGTAATAAAACTTAACTGAGAGATCGCAACAACACTGATAGGCCCAATACNTGCTGGATTTGCGTGAAATATATGTCNTTATTCAACACTTATAGATCAAAGTCAAATATATTGAACNGTAAGAACNTACCAATACTCGATCTNTTAATGC
>610 | M. microlepis mtDNA Control Region haplotype containing gap for two repetitive regions (Geographic Region: South West Florida Shelf)
TAACTCCCACCTCTAACTCCCAAAGCTAGAATTCTAAACTAAACTACTCTTTGAAATATTAAATATATTGTGTGTTTAAACTATTATACTAATTACATTAATTACATTAATTAAATACGCAATATGTTCCATCATCATCTGTACAATGGTTCAAATACGCAATATGTTCCATCATCATCTGTACAATGGTTCAAATACGCAATATGTTCCATCATCATCTGTACAATGGTTCAAATACGCAATATGTTCCATCATCATCTGTACAATGGTTCAAATACGCAATATGTTCCATCATCATCTGTACAATGGTTCAAATACGCAATATGTTCCATCATCATCTGTACAATGGTTCAAATACGCAATATGTTCCATCATCATTTACTAGGACCATACGTTACCCTCTTGATTATTAAGCACATAACTATCGTTAGAACTAGTAATTTATAATGATGATTAGTAATAAAACTTAACTGAGAGATCGCAACAACACTGATAGGCCCAATACCTGCTGGATTTGCGTGAAATATATGTCCTTATTCAACACTTATAGATCAAAGTCAAATATATTGAACAGTAAGAACCTACCAATACTCGATCTCTTAATGCATACTCTCC
>Hdprime22 | M. microlepis mtDNA Control Region haplotype containing gap for two repetitive regions (Geographic Region: North West Florida Shelf)
ACTCCCACCTCTAACTCCCAAAGCTAGAATTCTAAACTAAACTACTCTTTGAAATATTAAATATATTGTGTGTTTAAACTATTATACTAATTACATTAATTACATTAATTAAATACGCAATATGTTCCATCATCATCTGTACAATGGTTCAAATACGCAATATGTTCCATCATCATCTGTACAATGGTTCAAATACGCAATATGTTCCATCATCATCTGTACAATGGTTCAAATACGCAATATGTTCCATCATCATCTGTACAATGGTTCAAATACGCAATATGTTCCATCATCATCTGTACAATGGTTCAAATACGCAATATGTTCCATCATCATCTGTACAATGGTTCAAATACGCAATATGTTCCATCATCATCTGTACAATGGTTCAAATACGCAATATGTTCCATCATCATCTGTACAATGGTTCAAATACGCAATATGTTCCATCATCATCTGTACAATGGTTCAAATACGCAATATGTTCCATCATCATTTACTAGGACCATAAGTTACCCTCTTGATTATTAAGCACATAACTATCGTTAGAACTAGTAATTTATGATGATGATTAGTAATAAAACTTAACTGAGAGATCGCAACAACACTGATAGGCCCAATACCTGNTGGGTNTGCGTGAAATATATGTCCTTATTCAACACTTATAGATCAAAGTCAAATANATTGAACAGT
>M158 | M. microlepis mtDNA Control Region haplotype containing gap for two repetitive regions (Geographic Region: Campeche Bank)
ACTCCCACCTCTAACTCCCAAAGCTAGAATTCTAAACTAAACTACTCTTTGAAATATTAAATATATTGTGTGTTTAAACTATTATACTAATTACATTAATTACATTAATTAAATACGCAATATGTTCCATCATCATCTGTACAATGGTTCAAATACGCAATATGTTCCATCATCATCTGTACAATGGTTCAAATACGCAATATGTTCCATCATCATCTGTACAATGGTTCAAATACGCAATATGTTCCATCATCATCTGTACAATGGTTCAAATACGCAATATGTTCCATCATCATCTGTACAATGGTTCAAATACGCAATATGTTCCATCATCATCTGTACAATGGTTCAAATACGCAATATGTTCCATCATCATCTGTACAATGGTTCAAATACGCAATATGTTCCATCATCATTTACTAGGACCATACGTTACCCTCTTGATTATTAAGCACATAACTATCGTTAGAACTAGTAATTTATAATGATGATTAGTAATAAAACTTAACTGAGAGATCGCAACAACACTGATAGGCCCAATACNTGCTGGATTTGCGTGAAATATATGTCNTTATTCA
>380 | M. microlepis mtDNA Control Region haplotype containing gap for two repetitive regions (Geographic Region: South West Florida Shelf)
CTCCCACCTCTAACTCCCAAAGCTAGAATTCTAAACTAAACTACTCTTTGAAATATTAAATATATTGTGTGTTTAAACTATTATACTAATTACATTAATTACATTAATTAAATACGCAATATGTTCCATCATCATCTGTACAATGGTTCAAATACGCAATATGTTCCATCATCATCTGTACAATGGTTCAAATACGCAATATGTTCCATCATCATCTGTACAATGGTTCAAATACGCAATATGTTCCATCATCATCTGTACAATGGTTCAAATACGCAATATGTTCCATCATCATCTGTACAATGGTTCAAATACGCAATATGTTCCATCATCATCTGTACAATGGTTCAAATACGCAATATGTTCCATCATCATCTGTACAATGGTTCAAATACGCAATATGTTCCATCATCATCTGTACAATGGTTCAAATACGCAATATGTTCCATCATCATCTGTACAATGGTTCAAATACGCAATATGTTCCATCATCATTTACTAGGACCATACGTTACCCTCTTGATTATTAAGCACATAACTATCGTTAGAACTAGTAATTTATAATGATGATTAGTAATAAAACTTAACTGAGAGATCGCAACAACACTGATAGGCCCAATACNTGCTGGATTTGCGTGAAATATATGTCCTTATTCAACACTTATAGATCAAAGTCAAATATATTGA
>Aprime04 | M. microlepis mtDNA Control Region haplotype containing gap for two repetitive regions (Geographic Region: North West Florida Shelf)
TCCCACCTCTAACTCCCAAAGCTAGAATTCTAAACTAAACTACTCTTTGAAATATTAAATATATTGTGTGTTTAAACTATTATACTAATTACATTAATTACATTAATTAAATACGCAATATGTTCCATCATCATCTGTACAATGGTTCAAATACGCAATATGTTCCATCATCATCTGTACAATGGTTCAAATACGCAATATGTTCCATCATCATCTGTACAATGGTTCAAATACGCAATATGTTCCATCATCATCTGTACAATGGTTCAAATACGCAATATGTTCCATCATCATCTGTACAATGGTTCAAATACGCAATATGTTCCATCATCATCTGTACAATGGTTCAAATACGCAATATGTTCCATCATCATCTGTACAATGGTTCAAATACGCAATATGTTCCATCATCATTTACTAGGACCATACGTTACCCTCTTGATTATTAAGCACATAACTATCGTTAGAACTAGTAATTTATGATGATGATTAGTAATAAAACTTAACTGAGAGATCGCAACAACACTGATAGGCCCA
>Eprime18 | M. microlepis mtDNA Control Region haplotype containing gap for two repetitive regions (Geographic Region: North West Florida Shelf)
TCCCACCTCTAACTCCCAAAGCTAGAATTCTAAACTAAACTACTCTTTGAAATATTAAATATATTGTGTGTTTAAACTATTATACTAATTACATTAATTACATTAATTAAATACGCAATATGTTCCATCATCATCTGTACAATGGTTCAAATACGCAATATGTTCCATCATCATCTGTACAATGGTTCAAATACGCAATATGTTCCATCATCATCTGTACAATGGTTCAAATACGCAATATGTTCCATCATCATCTGTACAATGGTTCAAATACGCAATATGTTCCATCATCATCTGTACAATGGTTCAAATACGCAATATGTTCCATCATCATCTGTACAATGGTTCAAATACGCAATATGTTCCATCATCATCTGTACAATGGTTCAAATACGCAATATGTTCCATCATCATTTACTAGGACCATACGTTACCCTCTTGATTATTAAGCACATAACTATCGTTAGAACTAGTAATTTGTAATGATGATTAGTAATAAAACTTAACTGAGAGATCGCAACAACACTGATAGGCCCAATACCTGCTGGATTTGCGTGAAATATATGTCCTTATTCAACACTTATAGATCAAAGTCAAATATATTGAACAGTAAGAACCTACCAATACTCGATCT
>723 | M. microlepis mtDNA Control Region haplotype containing gap for two repetitive regions (Geographic Region: South West Florida Shelf)
CCCACCTCTAACTCCCAAAGCTAGAATTCTAAACTAAACTACTCTTTGAAATATTAAATATATTGTGTGTTTAAACTATTATACTAATTATNCTAATTACATTAATTACATTAATTACATTAATTACATTAATTAAATACGCAATATGTTCCATCATCATCTGTACAATGGTTCAAATACGCAATATGTTCCATCATCATCTGTACAATGGTTCAAATACGCAATATGTTCCATCATCATCTGTACAATGGTTCAAATACGCAATATGTTCCATCATCATCTGTACAATGGTTCAAATACGCAATATGTTCCATCATCATCTGTACAATGGTTCAAATACGCAATATGTTCCATCATCATCTGTACAATGGTTCAAATACGCAATATGTTCCATCATCATCTGTACAATGGTTCAAATACGCAATATGTTCCATCATCATCTGTACAATGGTTCAAATACNCAATATGTTCCATCATCATTTACTAGGACCATACGTTACCCTCTTGATTATTAAGCATATAACTATCGTTAGAACTAGTAATTTATAATGATGATTAGTAATAAAACTTAACTGAGAGACCGCAACAACNCTGATAGGCCCAATACCTGGTGGATTTGCGTGAAATATATGTCCTTATTCAACACTTATAGATCAAAGTCAAATATATTGAACAGTAAGAACCTACCAATACTCGATCTCTTAATGCATACTCTCC
>Aprime31 | M. microlepis mtDNA Control Region haplotype containing gap for two repetitive regions (Geographic Region: North West Florida Shelf)
CCACCTCTAACTCCCAAAGCTAGAATTCTAAACTAAACTACTCTTTGAAATATTAAATATATTGTGTGTTTAAACTATTATACTAATTACATTAATTACATTAATTAAATACGCAATATGTTCCATCATCATCTGTACAATGGTTCAAATACGCAATATGTTCCATCATCATCTGTACAATGGTTCAAATACGCAATATGTTCCATCATCATCTGTACAATGGTTCAAATACGCAATATGTTCCATCATCATCTGTACAATGGTTCAAATACGCAATATGTTCCATCATCATCTGTACAATGGTTCAAATACGCAATATGTTCCATCATCATCTGTACAATGGTTCAAATACGCAATATGTTCCATCATCATTTACTAGGACCATACGTTACCCTCTTGATTATTAAGCACATAACTATCGTTAGAACTAGTAATTTATAATGATGATTAGTAATAAAACTTAACTGAGAGATCGCAACAACACTGATAGGCCCAATACCTGCTGGATTTGCGTGAAATATATGTCCTTATTCAACACTTATAGATCAAAGTCAAATATATTGAACAGTAAGAACCTACCAATACTCGATCT
>672 | M. microlepis mtDNA Control Region haplotype containing gap for two repetitive regions (Geographic Region: South West Florida Shelf)
ACCTCTAACTCCCAAAGCTAGAATTCTAAACTAAACTACTCTTTGAAATATTAAATATATTGTGTGTTTAAACTATTATACTAATTACATTAATTACATTAATTAAATACGCAATATGTTCCATCATCATCTGTACAATGGTTCAAATACGCAATATGTTCCATCATCATCTGTACAATGGTTCAAATACGCAATATGTTCCATCATCATCTGTACAATGGTTCAAATACGCAATATGTTCCATCATCATCTGTACAATGGTTCAAATACGCAATATGTTCCATCATCATCTGTACAATGGTTCAAATACGCAATATGTTCCATCATCATCTGTACAATGGTTCAAATACGCAATATGTTCCATCATCATCTGTACAATGGTTCAAATACGCAATATGTTCCATCATCATCTGTACAATGGTTCAAATACGCAATATGTTCCATCATCATCTGTACAATGGTTCAAATACGCAATATGTTCCATCATCATTTACTAGGACCATACGTTACCCTCTTGATTATTAAGCACATAACTATCGTTAGAACTAGTAATTTATAATGATGATTAGTAATAAAACTTAACTGAGAGATCGCAACAACACTGATAGGCCCAATACNTGCTGGATTTGCGTGAAATATATGTCCTTATTCAACACTTATAGATCAAAGTCAAATATATTGAACAGTAAGAA
>449 | M. microlepis mtDNA Control Region haplotype containing gap for two repetitive regions (Geographic Region: South West Florida Shelf)
ACCTCTAACTCCCAAAGCTAGAATTCTAAACTAAACTACTCTTTGAAATATTAAATATATTGNGTGTTTAAACTATTATACTAATTACATTAATTACATTAATTAAATACGCAATATGTTTCATCATCATCTGTACAATGGTTCAAATACGCAATATGTTTCATCATCATCTGTACAATGGTTCAAATACGCAATATGTTTCATCATCATCTGTACAATGGTTCAAATACGCAATATGTTTCATCATCATCTGTACAATGGTTCAAATACGCAATATGTTTCATCATCATCTGTACAATGGTTCAAATACGCAATATGTTTCATCATCATCTGTACAATGGTTCAAATACGCAATATGTTTCATCATCATCTGTACAATGGTTCAAATACGCAATATGTTTCATCATCATTTGCTAGGACCATACGTTACCCTCTTGATTATTAAGCACATAACTATCGTTAGAACTAGTAATCTATAATGATGATTAGTAATAAAACTTAACTGAGAGATCGCAACAACACTGATAGGCCCAATACCTGCTGGATTTGCGTGAAATATATGCCCTTATTCAACACTTATAGATCAAAGTCAAATATATTGAACAGTAAGAACCTACCAATACTCGATCTCTNAATGCATACTCTCC
>101 | M. microlepis mtDNA Control Region haplotype containing gap for two repetitive regions (Geographic Region: South West Florida Shelf)
CCTCTAACTCCCAAAGCTAGAATTCTAAACTAAACTACTCTTTGAAATATTAAATATATTGTGTGTTTAAACTATTATACTAACTACATTAATTACATTAATTAAATACGCAATATGTTCCATCATCATCTGTACAATGGTTCAAATACGCAATATGTTCCATCATCATCTGTACAATGGTTCAAATACGCAATATGTTCCATCATCATCTGTACAATGGTTCAAATACGCAATATGTTCCATCATCATCTGTACAATGGTTCAAATACGCAATATGTTCCATCATCATCTGTACAATGGTTCAAATACGCAATATGTTCCATCATCATCTGTACAATGGTTCAAATACGCAATATGTTCCATCATCATTTACTAGGACCATACGTTACCCTCTTGATTATTAAGCACATAACTATCGTTAGAACTAGTAATTTATAATGATGATTAGTAATAAAACTTAACTGAGAGATCGCAACAACACTGATAGGCCCAACACCTGCTGGATTTGCGTGAAATATATGTCCTTATTCAACACTTATAGATCAAAGTCAAATATATTGAACAGTAAGAACCTACCAATACTCGATCTCTTAATGCATACTCTCCTTGAAAGTAGAAGACA
>360 | M. microlepis mtDNA Control Region haplotype containing gap for two repetitive regions (Geographic Region: South West Florida Shelf)
CTCTAACTCCCAAAGCTAGAATTCTAAACTAAACTACTCTTTGAAATNTTAAATATATTGTGTGTTTAAACTATTATACTAATTACATTAATTACATTAATTACATTAATTACATTAATTACATTAATTACATTAATTACATTAATTAAATACGCAATATGTTCCATCATCATCTGTACAATGGTTCAAATACGCAATATGTTCCATCATCATCTGTACAATGGTTCAAATACGCAATATGTTCCATCATCATCTGTACAATGGTTCAAATACGCAATATGTTCCATCATCATCTGTACAATGGTTCAAATACGCAATATGTTCCATCATCATCTGTACAATGGTTCAAATACGCAATATGTTCCATCATCATCTGTACAATGGTTCAAATACGCAATATGTTCCATCATCATCTGTACAATGGTTCAAATACGCAATATGTTCCATCATCATCTGTACAATGGTTCAAATACGCAATATGTTCCATCATCATCTGTACAATGGTTCAAATACGCAATATGTTCCATCATCATCTACTAGGACCATACGTTACCCTCTTGATTATTAAGCACATAACTATCGTTAGAACTAGTAATCTATAATGATGATTAGTAATAAAACTTAACTGAGAGATCGCAACAACACTGATAGGCCCAATACCTGCTGGATTTGCGTGAAATATATGTCCTTATTCAACACTTATAGATCAAAGTCAAATATATTGAACAGTAAGAACCTACCAATACTCGATCTC
>Aprime23 | M. microlepis mtDNA Control Region haplotype containing gap for two repetitive regions (Geographic Region: North West Florida Shelf)
CCCAAAGCTAGAATTCTAAACTAAACTACTCTTTGAAATATTAAATATATTGTGTGTTTAAACTATTATACTAATTACATTAATTACATTAATTAAATACGCAATATGTTCCATCATCATCTGTACAATGGTTCAAATACGCAATATGTTCCATCATCATCTGTACAATGGTTCAAATACGCAATATGTTCCATCATCATCTGTACAATGGTTCAAATACGCAATATGTTCCATCATCATCTGTACAATGGTTCAAATACGCAATATGTTCCATCATCATCTGTACAATGGTTCAAATACGCAATATGTTCCATCATCATCTGTACAATGGTTCAAATACGCAATATGTTCCATCATCATCTGTACAATGGTTCAAATACGCAATATGTTCCATCATCATCTGTACAATGGTTCAAATACGCAATATGTTCCATCATCATCTGTACAATGGTTCAAATACGCAATATGTTCCATCATCATTTANTNNGACCATACATTACCCTCTTGATTATTAAGCACGTAACTATCGTTAGAACTAGNAATTTATAATGATGATTAGTAATAAAACTTAA
>575 | M. microlepis mtDNA Control Region haplotype containing gap for two repetitive regions (Geographic Region: South West Florida Shelf)
CTCCCAAAGCTANAATTCGAAACTAAACTACTCTTTGAAATATTAAATATATTGTGTGTTTAAACTATTATACTAATTACATTAATTACATTAATTAAATACGCAATATGTTCCATCATCATCTGTACAATGGTTCAAATACGCAATATGTTCCATCATCATCTGTACAATGGTTCAAATACGCAATATGTTCCATCATCATCTGTACAATGGTTCAAATACGCAATATGTTCCATCATCATCTGTACAATGGTTCAAATACGCAATATGTTCCATCATCATCTGTACAATGGTTCAAATACGCAATATGTTCCATCATCATCTGTACAATGGTTCAAATACGCAATATGTTCCATCATCATCTGTACAATGGTTCAAATACGCAATATGTTCCATCATCATCTGTACAATGGTTCAAATACGCAATATGTTCCATCATCATCTGTACAATGGTTCAAATACGCAATATGTTCCATCATCATTTACTAGGACCATACGTTACCCTCTTGATTATTAAGCACATAACTATCGTTAGAACTAGTAATTTATAATGATGATTAGTAATAAAACTTAACTGAGAGATCGCAACAACACTGACAGGCCCAATACNTGCTGGATTTGCGTGAAATATATGTCNTTATTCAACACTTATAGATCAAAGTCAAATATATTGAACAGTAAGAAC
>731 | M. microlepis mtDNA Control Region haplotype containing gap for two repetitive regions (Geographic Region: South West Florida Shelf)
TCCCAAAGCTAGAATTCTAAACTAAACTACTCTTTGAAATATTAAATATATTGTGTGTTTAAACTATTATACTAATTACATTAATTACATTAATTAAATACGCAATATGTTCCATCATCATCTGTACAATGGTTCAAATACGCAATATGTTCCATCATCATCTGTACAATGGTTCAAATACGCAATATGTTCCATCATCATCTGTACAATGGTTCAAATACGCAATATGTTCCATCATCATCTGTACAATGGTTCAAATACGCAATATGTTCCATCATCATCTGTACAATGGTTCAAATACGCAATATGTTCCATCATCATCTGTACAATGGTTCAAATACGCAATATGTTCCATCATCATTTACTAGGACCATACGTTACCCTCTTGATTATTAAGCACATAACTATCGTTAGAACTAGTAATTTATAATGATGATTAGTAATAAAACTTAACTGAGAGATCGCAACAACACTGATAGGCCCAATACNTGCTGGATTTGCGTGAAATATATGTCCTTATTCAACACTTATAGATCAAAGTCAAATATATTG
>720 | M. microlepis mtDNA Control Region haplotype containing gap for two repetitive regions (Geographic Region: South West Florida Shelf)
CCCAAAGCTAGAATTCTAAACTAAACTACTCTTTGAAATATTAAATATATTGTGTGTTTAAACTATTATACTAATTACATTAATTACATTAATTAAATACGCAATATGTTCCATCATCATCTGTACAATGGTTCAAATACGCAATATGTTCCATCATCATCTGTACAATGGTTCAAATACGCAATATGTTCCATCATCATCTGTACAATGGTTCAAATACGCAATATGTTCCATCATCATCTGTACAATGGTTCAAATACGCAATATGTTCCATCATCATCTGTACAATGGTTCAAATACGCAATATGTTCCATCATCATCTGTACAATGGTTCAAATACGCAATATGTTCCATCATCATCTGTACAATGGTTCAAATACGCAATATGTTCCATCATCATCTGTACAATGGTTCAAATACGCAATATGTTCCATCATCATCTGTACAATGGTTCAAATACGCAATATGTTCCATCATCATCTGTACAATGGTTCAAATACGCAATATGTTCCATCATCATTTACTAGGACCATACGTTACCCTCTTGATTATTAAGCACATAACTATCGTTAGAACTAGTAATCTATAATGATGATTAGTAATAAAACTTAACTGAGAGATCGCAACAACACTGATAGGCCCAATACCTGCTGGATTTGCGTGAAATATATGTCNTTATTCAACACTTATAGATCAGAGTCAAATGTATTGAACAGTAAGAACCTACCAATACTCGATCTCTTAATGCATACTCTC
>515 | M. microlepis mtDNA Control Region haplotype containing gap for two repetitive regions (Geographic Region: South West Florida Shelf)
NCCAAAGNTAGAATTNTAAANTAAACTACTCTNNGAANTATTAAATNTATNGTGTGTTTAAACTATTATACTAATTACATTAATTACATTAATTAAATACGCAATATGTTCCATCATCATCTGTACAATGGTTCAAATACGCAATATGTTCCATCATCATCTGTACAATGGTTCAAATACGCAATATGTTCCATCATCATCTGTACAATGGTTCAAATACGCAATATGTTCCATCATCATCTGTACAATGGTTCAAATACGCAATATGTTCCATCATCATTTACTAGGACCATACGTTACCCTCTTGATTATTAAGCACATAACTATCGTTAGAACTAGTAATTTATAATGATGATTAGTAATAAAACTTAACTGAGAGATCGCAACAACACTGATAGGCCCAATACCTGCTGGATTTGCGTGAAATATATGTCCTTATTCAACACTTATAGATCAAAGTCAAATATATTGAACAGTAAGAACCTACCAATACTCGATCTCTTA
>736 | M. microlepis mtDNA Control Region haplotype containing gap for two repetitive regions (Geographic Region: South West Florida Shelf)
AAAGCTAGAATTCTAAACTAAACTACTCTTTGAAATATTAAATATATTGTGTGTTTAAACTATTATACTAATTACATTAATTACATTAATTACATTAATTACATTAATTAAATACGCAATATGTTCCATCATCATCTGTACAATGGTTCAAATACGCAATATGTTCCATCATCATCTGTACAATGGTTCAAATACGCAATATGTTCCATCATCATCTGTACAATGGTTCAAATACGCAATATGTTCCATCATCATCTGTACAATGGTTCAAATACGCAATATGTTCCATCATCATCTGTACAATGGTTCAAATACGCAATATGTTCCATCATCATCTGTACAATGGTTCAAATACGCAATATGTTCCATCATCATTTACTAGGACCATACATTACCCTCTTGATTATTAAGCACGTAACTATCGTTAGAACTAGTAATTTATAATGATGATTAGTAATAAAACTTAACTGAGAGATCGCAACAACACTGGTAGGCCCAATACCTGCTGGATTTGCGTGAAATATACATCCTTATTCAACACTTATAGATCAAAGTCAAATATATTGAACAGTAAGAACCTACCAATACTCG
>501 | M. microlepis mtDNA Control Region haplotype containing gap for two repetitive regions (Geographic Region: South West Florida Shelf)
GCTAGAATTCTAAACTAAACTACTCTTTGAAATATTAAATATATTGTGTGTTTAAACTATTATACTAATTACATTAATTACATTAATTACATTAATTAAATACGCAATATGTTCCATCATCATCTGTACAATGGTTCAAATACGCAATATGTTCCATCATCATCTGTACAATGGTTCAAATACGCAATATGTTCCATCATCATCTGTACAATGGTTCAAATACGCAATATGTTCCATCATCATCTGTACAATGGTTCAAATACGCAATATGTTCCATCATCATCTGTACAATGGTTCAAATACGCAATATGTTCCATCATCATCTGTACAATGGTTCAAATACGCAATATGTTCCATCATCATCTGTACAATGGTTCAAATACGCAATATGTTCCATCATCATCTGTACAATGGTTCAAATACGCAATATGTTCCATCATCATCTGTACAATGGTTCAAATACGCAATATGTTCCATCATCATCTGTACAATGGTTCAAATACGCAATATGTTCCATCATCATTTACTANGACCATANGTTACCCTCTTNATTATTAAACAC
>666 | M. microlepis mtDNA Control Region haplotype containing gap for two repetitive regions (Geographic Region: South West Florida Shelf)
AATTCTAAACTAAACTACTCTTTGAAATATTAAATATATTGTGTGTTTAAACTATTATACTAATTACATTAATTACATTAATTAAATACGCAATATGTTCCATCATCATCTGTACAATGGTTCAAATACGCAATATGTTCCATCATCATCTGTACAATGGTTCAAATACGCAATATGTTCCATCATCATCTGTACAATGGTTCAAATACGCAATATGTTCCATCATCATCTGTACAATGGTTCAAATACGCAATATGTTCCATCATCATCTGTACAATGGTTCAAATACGCAATATGTTCCATCATCATCTGTACAATGGTTCAAATACGCAATATGTTCCATCATCATCTGTACAATGGTTCAAATACGCAATATGTTCCATCATCATCTGTACAATGGTTCAAATACGCAATATGTTCCATCATCATCTGTACAATGGTTCAAATACGCAATATGTTCCATCATCATCTGTACAATGGTTCAAATACGCAATATGTTCCATCATCATTTACTAGGACCATACGTTACCCTCTTGATTATTAAACACATAACTATCGTTAGAACTAGTAATTTATAATGATGATTAGTAATAAAACTTAACTGAGAGATCGCAACAACACTGATAGGCCCAATACNTGCTGGATTTGCGTGAAATATATGTCCTTATTCAACACTTATAGATCAAAGTCAAATATAT
>684 | M. microlepis mtDNA Control Region haplotype containing gap for two repetitive regions (Geographic Region: South West Florida Shelf)
CTAAACTAAACTACTCTTTGAAATATTAAATATATTGTGTGTTTAAACTATTATACTAATTACATTAATTACATTAATTACATTAATTAAATACGCAATATGTTCCATCATCATCTGTACAATGGTTCAAATACGCAATATGTTCCATCATCATCTGTACAATGGTTCAAATACGCAATATGTTCCATCATCATCTGTACAATGGTTCAAATACGCAATATGTTCCATCATCATCTGTACAATGGTTCAAATACGCAATATGTTCCATCATCATCTGTACAATGGTTCAAATACGCAATATGTTCCATCATCATCTGTACAATGGTTCAAATACGCAATATGTTCCATCATCATTTACTAGGACCATACATTACCCTCTTGATTATTAAGCACGTAACTATCGTTGGAACTAATNATTTATAATGATGATTAGTAATAAAACTTAACTGAGAGATCGCAACAACACTGGTAGGCCCAATACCTGCTGGATTTGCGTGAAATATACATCCTTATTCAACACTTATAGATCAAAGTCAAATATATTGAACAGTAAGAACCTACCAATACTCGATCTC
>C33 | M. microlepis mtDNA Control Region haplotype containing gap for two repetitive regions (Geographic Region: North West Florida Shelf)
CTAAACTAAACTACTCTTTGAAATATTAAATATATTGTGTGTTTAAACTATTATACTAATTACATTAATTACATTAATTAAATACGCAATATGTTCCATCATCATCTGTACAATGGTTCAAATACGCAATATGTTCCATCATCATCTGTACAATGGTTCAAATACGCAATATGTTCCATCATCATCTGTACAATGGTTCAAATACGCAATATGTTCCATCATCATCTGTACAATGGTTCAAATACGCAATATGTTCCATCATCATCTGTACAATGGTTCAAATACGCAATATGTTCCATCATCATCTGTACAATGGTTCAAATACGCAATATGTTCCATCATCATCTGTACAATGGTTCAAATACGCAATATGTTCCATCATCATCCACTAGGACCATACGTTACCCTCTTGATTATTAAGCACATAACTATCGTTAGAACTAGTAATTTATAATGATGATTAGTAATAAAACTTAACTGAGAGATCGCAACAACACTGATAGGCCCAATACCTGCTGGATTTGCGTGAAATATATGTCCTTATTCAACACTTATAGATCAAAGTCAAATATATTGAACAGTAAGAACCTACCAATACTCGATCTCTNAATGC
>Aprime14 | M. microlepis mtDNA Control Region haplotype containing gap for two repetitive regions (Geographic Region: North West Florida Shelf)
CTAAACTAAACTACTCTTTGAAATATTAAATATATTGTGTGTTTAAACTATTATACTAATTACATTAATTACATTAATTAAATACGCAATATGTTCCATCATCATCTGTACAATGGTTCAAATACGCAATATGTTCCATCATCATCTGTACAATGGTTCAAATACGCAATATGTTCCATCATCATCTGTACAATGGTTCAAATACGCAATATGTTCCATCATCATCTGTACAATGGTTCAAATACGCAATATGTTCCATCATCATCTGTACAATGGTTCAAATACGCAATATGTTCCATCATCATCTGTACAATGGTTCAAATACGCAATATGTTCCATCATCATTTACTAGGACCATACGTTACCCTCTTGATTATTAAGCACATAACTATCGTTAGAACTAGTAATTTATAATGATGATTAGTAATAAAACTTAACTGAGAGATCGCAACAACACTGATAGGCCCAATACCTGCTGGATTTGCGTGAAATATATGTCCTTATTCAACACTTATAGATCAAAGTCAAATATATTGAACAGTAAGAACCTACCAATACTCGA
>Iprime36 | M. microlepis mtDNA Control Region haplotype containing gap for two repetitive regions (Geographic Region: North West Florida Shelf)
TAAACTAAACTACTCTTTGAAATATTAAATATATTGTGTGTTTAAACTATTATACTAATTACATTAATTACATTAATTAAATACGCAATATGTTCCATCATCATCTGTACAATGGTTCAAATACGCAATATGTTCCATCATCATCTGTACAATGGTTCAAATACGCAATATGTTCCATCATCATCTGTACAATGGTTCAAATACGCAATATGTTCCATCATCATCTGTACAATGGTTCAAATACGCAATATGTTCCATCATCATCTGTACAATGGTTCAAATACGCAATATGTTCCATCATCATCTGTACAATGGTTCAAATACGCAATATGTTCCATCATCATCTGTACAATGGTTCAAATACGCAATATGTTCCATCATCATTTACTAGGACCATACGTTACCCTCTTGATTATTAAGCACATAACTATCGTTAGAACTAGTAATTTATAATGATGATTAGTAATAAAACTTAACTGAGAGATCGCAACAACACTGATAGGCCCAATACNTGCTGGATTTGCGTGAAATATATGTCCTTATTCAACACTTATAGATCAAAGTCAAATATATTGAAC
>576 | M. microlepis mtDNA Control Region haplotype containing gap for two repetitive regions (Geographic Region: South West Florida Shelf)
TAAACTAAACTACTCTTTGAAATATTAAATATATTGTGTGTTTAAACTATTATACTAATTACATTAATTACATTAATTAAATACGCAATATGTTCCATCATCATCTGTACAATGGTTCAAATACGCAATATGTTCCATCATCATCTGTACAATGGTTCAAATACGCAATATGTTCCATCATCATCTGTACAATGGTTCAAATACGCAATATGTTCCATCATCATCTGTACAATGGTTCAAATACGCAATATGTTCCATCATCATCTGTACAATGGTTCAAATACGCAATATGTTCCATCATCATCTGTACAATGGTTCAAATACGCAATATGTTCCATCATCACTTACTAGGACCATACGTTACCCTCTTGATTACTAAGCACATAACTATCGTTAGAACTAGTAATTTGTAATGATGATTAGTAATAAAACTTAACTGAGAGATCGCAACAACACTGATAGGCCCAATACNTGCTGGGTTTGCGTGAAATATACATCCTTATTCAACACTTATAGATCAAAGTCAAATATATTGAACAGTAAGAACNTACCAATACTCGATCTCTTAATGCATACTCTC
>320 | M. microlepis mtDNA Control Region haplotype containing gap for two repetitive regions (Geographic Region: South West Florida Shelf)
AACTAAACTACTCTTTGAAATATTAAATATATTGTGTGTTTAAACTATTATACTAATTACATTAATTACATTAATTAAATACGCAATATGTTCCATCATCATCTGTACAATGGTTCAAATACGCAATATGTTCCATCATCATCTGTACAATGGTTCAAATACGCAATATGTTCCATCATCATCTGTACAATGGTTCAAATACGCAATATGTTCCATCATCATCTGTACAATGGTTCAAATACGCAATATGTTCCATCATCATCTGTACAATGGTTCAAATACGCAATATGTTCCATCATCATCTGTACAATGGTTCAAATACGCAATATGTTCCATCATCATTTACTNGGACCATACGTTACCCTCTTGATTATTAAGCACATAACTATCGTTAGAACTAGTAATTTATAATGATGANTAGTAATAANNCTTAANNGANAGATNGCANCNACACTGATAGGCCCAATAC
>108 | M. microlepis mtDNA Control Region haplotype containing gap for two repetitive regions (Geographic Region: South West Florida Shelf)
ACTAAACTACTCTTTGAAATATTAAATATATTAGTGTGTTTAAACTATTATACTAATTACATTAATTACATTAATTAAATACGCAATATGTTCCATCATCATCTGTACAATGGTTCAAATACGCAATATGTTCCATCATCATCTGTACAATGGTTCAAATACGCAATATGTTCCATCATCATCTGTACAATGGTTCAAATACGCAATATGTTCCATCATCATCTGTACAATGGTTCAAATACGCAATATGTTCCATCATCATCTGTACAATGGTTCAAATACGCAATATGTTCCATCATCATCTGTACAATGGTTCAAATACGCAATATGTTCCATCATCACTTACTAGGACCATACGTTACCCTCTTGATTACTAAGCACATAACTATCGTTAGAACTAGTAATTTGAAATGATGATTAGTAATAAAACTTAACTGAGAGATCGCAACAACACTGATAGGCCCAATACCTGCTGGGTTTGCGTGAAATATACATCCTTATTCAACACTTATAGATCAAAGTCAAATATATTGAACAGTAAGAACNTACCAATACTCGATCTNTTAATGCATACTCTCCTTGAAAGTA
>Lprime03 | M. microlepis mtDNA Control Region haplotype containing gap for two repetitive regions (Geographic Region: North West Florida Shelf)
CTCTTTGAAATATTAAATATATTGTGTGTTTAAACTATTATACTAATTACATTAATTACATTAATTAAATACGCAATATGTTCCATCATCATCTGTACAATGGTTCAAATACGCAATATGTTCCATCATCATCTGTACAATGGTTCAAATACGCAATATGTTCCATCATCATCTGTACAATGGTTCAAATACGCAATATGTTCCATCATCATCTGTACAATGGTTCAAATACGCAATATGTTCCATCATCATCTGTACAATGGTTCAAATACGCAATATGTTCCATCATCATCTGTACAATGGTTCAAATACGCAATATGTTCCATCATCATCTGTACAATGGTTCAAATACGCAATATGTTCCATCATCATCTGTACAATGGTTCAAATACGCAATATGTTCCATCATCATTTACTAGGACCATACGTTACCCTCTTGATTATTAAGCACATAACTATCGTTAGAACTAGTAATTTATAATGATGATTAGTAATAAAACTTAACTGAGAGATCGCAACAACACTGATAGGCCCAATACNTGCTGGATTTGCGTGAAATATATGTCCTTATTCAACACTTATAGATCAAAGCCAAATATA
>Aprime13 | M. microlepis mtDNA Control Region haplotype containing gap for two repetitive regions (Geographic Region: North West Florida Shelf)
TCTTTGAAATATTAAATATATTGTGTGTTTAAACTATTATACTAATTACATTAATTACATTAATTAAATACGCAATATGTTCCATCATCATCTGTACAATGGTTCAAATACGCAATATGTTCCATCATCATCTGTACAATGGTTCAAATACGCAATATGTTCCATCATCATCTGTACAATGGTTCAAATACGCAATATGTTCCATCATCATCTGTACAATGGTTCAAATACGCAATATGTTCCATCATCATCTGTACAATGGTTCAAATACGCAATATGTTCCATCATCATCTGTACAATGGTTCAAATACGCAATATGTTCCATCATCATCTGTACAATGGTTCAAATACGCAATATGTTTCATCATCATCTGTACAATGGTTCAAATACGCAATATGTTTCATCATCATTTACTAGGACCATACGTTACCCTCTTGATTATTAAGCACATAACTATCGTTAGAACTAGTAATTTATAATGATGATTAGTAATAAAACTTAACTGAGAGATCGCAACAACACTGATAGGCCCAATAC
>Aprime10 | M. microlepis mtDNA Control Region haplotype containing gap for two repetitive regions (Geographic Region: North West Florida Shelf)
CTTTGAAATATTAAATATATTGTGTGTTTAAACTATTATACTAATTACATTAATTACATTAATTAAATACGCAATATGTTCCATCATCATCTGTACAATGGTTCAAATACGCAATATGTTCCATCATCATCTGTACAATGGTTCAAATACGCAATATGTTCCATCATCATCTGTACAATGGTTCAAATACGCAATATGTTCCATCATCATCTGTACAATGGTTCAAATACGCAATATGTTCCATCATCATCTGTACAATGGTTCAAATACGCAATATGTTCCATCATCATCTGTACAATGGTTCAAATACGCAATATGTTCCATCATCATTTACTAGGACCATACGTTACCCTCTTGATTATTAAGCATATAACTATCGTTAGAACTAGTAATTTATAATGATGATTAGTAATAAAACTTAACTGAGAGACCGCAACAACACTGATAGGCCCAATAC
>451 | M. microlepis mtDNA Control Region haplotype containing gap for two repetitive regions (Geographic Region: South West Florida Shelf)
GAAATATTAAATATATTGTGTGTTTAAACTATTATACTAATTACATTAATTACATTAATTAAATACGCAATATGTTCCATCATCATCTGTACAATGGTTCAAATACGCAATATGTTCCATCATCATCTGTACAATGGTTCAAATACGCAATATGTTCCATCATCATCTGTACAATGGTTCAAATACGCAATATGTTCCATCATCATCTGTACAATGGTTCAAATACGCAATATGTTCCATCATCATCTGTACAATGGTTCAAATACGCAATATGTTCCATCATCATCTGTACAATGGTTCAAATACGCAATATGTTCCATCATCATCTGTACAATGGTTCAAATACGCAATATGTTCCATCATCATCTGTACAATGGTTCAAATACGCAATATGTTCCATCATCATCTGTACAATGGTTCAAATACGCAATATGTTCCATCATCATCTGTACAATGGTTCAAATACGCAATATGTTCCATCATCATTTACTAGGACCATACGTTACCCTCTTGATTATTAAGCATATAACTATCGTTAGAACTAGTAATTTATAATGATGATTAGTAATAAAACTTAACTGAGAGATCGCAACAACACTGATAGGCCCAATACCTGGTGGATTTGCGTGAAACATATGTCCTTATTCAACACTTATAGATCAAAGTCAAATATATTGAACAGTAAGAACCTACCAATACTCGATCTCTTAATGC
>M172 | M. microlepis mtDNA Control Region haplotype containing gap for two repetitive regions (Geographic Region: Campeche Bank)
GAAATATTAAATATATTGTGTGTTTAAACTATTATACTAATTACATTAATTACATTAATTAAATACGCAATATGTTCCATCATCATCTGTACAATGGTTCAAATACGCAATATGTTCCATCATCATCTGTACAATGGTTCAAATACGCAATATGTTCCATCATCATCTGTACAATGGTTCAAATACGCAATATGTTCCATCATCATCTGTACAATGGTTCAAATACGCAATATGTTCCATCATCATCTGTACAATGGTTCAAATACGCAATATGTTCCATCATCATCTGTACAATGGTTCAAATACGCAATATGTTCCATCATCATTTACTAGGACCATACATTACCCTCTTGATTATTAAGCACGTAACTATCGTTAGAACTAATAATTTATAATGATGATTAGTAATAAAACTTAACTGAGAGATCGCAACAACACTGGTAGGCCCAATACCTGCTGGATTTGCGTGAAATATACATCCTTATTCAACACTTATAGATCAAAGTCAAATATATTGAACAGTAAGAACCTACCAATACTCGATCTCTTAATGCATACTC
>Eprime27 | M. microlepis mtDNA Control Region haplotype containing gap for two repetitive regions (Geographic Region: North West Florida Shelf)
AAATATTAAATATATTGTGTGTTTAAACTATTATACTAATTACATTAATTACATTAATTAAATACGCAATATGTTCCATCATCATCTGTACAATGGTTCAAATACGCAATATGTTCCATCATCATCTGTACAATGGTTCAAATACGCAATATGTTCCATCATCATCTGTACAATGGTTCAAATACGCAATATGTTCCATCATCATCTGTACAATGGTTCAAATACGCAATATGTTCCATCATCATCTGTACAATGGTTCAAATACGCAATATGTTCCATCATCATCTGTACAATGGTTCAAATACGCAATATGTTCCATCATCATCTGTACAATGGTTCAAATACGCAATATGTTCCATCATCATCTGTACAATGGTTCAAATACGCAATATGTTCCATCATCATTTACTAGGACCATACGTTACCCTCTTGATTATTAAGCACATAACTATCGTTAGAACTAGTAATTTATAATGATGATTAGTAATAAAACTTAACTGAGAGATCGCAACAACACTGATAGGCCCAATACCTGCTGGATTTGCGTG
>Aprime01 | M. microlepis mtDNA Control Region haplotype containing gap for two repetitive regions (Geographic Region: North West Florida Shelf)
AAATATTAAATATATTGTGTGTTTAAACTATTATACTAATTACATTAATTACATTAATTAAATACGCAATATGTTCCATCATCATCTGTACAATGGTTCAAATACGCAATATGTTCCATCATCATCTGTACAATGGTTCAAATACGCAATATGTTCCATCATCATCTGTACAATGGTTCAAATACGCAATATGTTCCATCATCATCTGTACAATGGTTCAAATACGCAATATGTTCCATCATCATCTGTACAATGGTTCAAATACGCAATATGTTCCATCATCATTTACTAGGACCATACATTACCCTCTTGATTATTAAGCACGTAACTATCGTTAGAACTAGTAATTTATAATGATGATTAGTAATAAAACTTAACTGAGAGATCGCAACAACACTGGTAGGCCCAATACCTGCTGGATTTGCGTGAAATATACATCCTTATTCAACACTTATAGATCAAAGTCAAA
>Tdprime29 | M. microlepis mtDNA Control Region haplotype containing gap for two repetitive regions (Geographic Region: North West Florida Shelf)
GTGTGTTTAAACTATTATACTAATTACATTAATTACATTAATTAAATACGCAATATGTTCCATCATCATCTGTACAATGGTTCAAATACGCAATATGTTCCATCATCATCTGTACAATGGTTCAAATACGCAATATGTTCCATCATCATCTGTACAATGGTTCAAATACGCAATATGTTCCATCATCATCTGTACAATGGTTCAAATACGCAATATGTTCCATCATCATCTGTACAATGGTTCAAATACGCAATATGTTCCATCATCATCTGNACAATGGTTCAAATACGCAATATGTTCCATCATCACTTACTAGGACCATACGTTACCCTCTTGATTACTAAGCACATAACTATCGTTAGAACTAGTAATTTATAATGATGATTAGTAATAAAACTTAACTGAGAGATCGCAACAACACTGATAGGCCCAATACCTGCTGGATTTGCGTGAAATATACATCCTTATTCAACACTTATAGATCAAAGTCAAATATATTG
>C23 | M. microlepis mtDNA Control Region haplotype containing gap for two repetitive regions (Geographic Region: North West Florida Shelf)
GTGTGTTTAAACTATTATACTAATTACATTAATTACATTAATTAAATACGCAATATGTTCCATCATCATCTGTACAATGGTTCAAATACGCAATATGTTCCATCATCATCTGTACAATGGTTCAAATACGCAATATGTTCCATCATCATCTGTACAATGGTTCAAATACGCAATATGTTCCATCATCATCTGTACAATGGTTCAAATACGCAATATGTTCCATCATCATCTGTACAATGGTTCAAATACGCAATATGTTCCATCATCATCTGTACAATGGTTCAAATACGCAATATGTTCCATCATCATCTGTACAATGGTTCAAATACGCAATATGTTCCATCATCATTTACTAGGACCATACGTTACCCTCTTGATTATTAAGCACATAACTATCGTTAGAACTAGTAATTTATAATGATGATTAGTAATAAAACTTAACTGAGAGATCGCAACAACACTGATAAGCCCAATACCTGCTGGATTTGCGTGAAATATATGTCCTTATTCAACACTTATAGATCAAAGTCAAATATATTGAACNGTAAGAACCTACCAATACTCGATCTCTTAATGCATACTCTCC
>734 | M. microlepis mtDNA Control Region haplotype containing gap for two repetitive regions (Geographic Region: South West Florida Shelf)
GTGTGTTTAAACTATTATACTAATTACATTAATTACATTAATTAAATACGCAATATGTTCCATCATCATCTGTACAATGGTTCAAATACGCAATATGTTCCATCATCATCTGTACAATGGTTCAAATACGCAATATGTTCCATCATCATCTGTACAATGGTTCAAATACGCAATATGTTCCATCATCATCTGTACAATGGTTCAAATACGCAATATGTTCCATCATCATCTGTACAATGGTTCAAATACGCAATATGTTCCATCATCATCTGTACAATGGTTCAAATACGCAATATGTTCCATCATCATCTGTACAATGGTTCAAATACGCAATATGTTCCATCATCACTTACTAGGACCATACGTTACCCTCTTGATTACTAAGCACATAACTATCGTTAGAACTAGNAATTTATAATGATGATTAGTAATAAAACTTAACTGAGAGATCGCAACAACACTGATAGGCCCAATACCTGCTGGGTTTGCGTGAAATATACATCCTTATTCAACACTTATAGATCAAAGTCAAATATATTGAACAGTAAGAACCTACCAATACTCGATCTCTTAATGCATACTCTCC
>719 | M. microlepis mtDNA Control Region haplotype containing gap for two repetitive regions (Geographic Region: South West Florida Shelf)
GTTTAAACTATTATACTAATTACATTAATTACATTAATTAAATACNCAATATGTTCCATCATCATCTGTACAATGGTTCAAATACGCAATATGTTCCATCATCATCTGTACAATGGTTCAAATACGCAATATGTTCCATCATCATCTGTACAATGGTTCAAATACGCAATATGTTCCATCATCATCTGTACAATGGTTCAAATACGCAATATGTTCCATCATCATCTGTACAATGGTTCAAATACGCAATATGTTCCATCATCATCTGTACAATGGTTCAAATACGCAATATGTTCCATCATCATCTGTACAATGGTTCAAATACGCAATATGTTCCATCATCATCTGTACAATGGTTCAAATACGCAATATGTTCCATCATCATCTGTACAATGGTTCAAATACGCAATATGTTCCATCATCATCTGTACAATGGTTCAAATACGCAATATGTTCCATCATCATTTACTAGGACCATACGTTACCCTCTTGATTATTAAGCACATAACTATCGTTAGAACTAGTAATCTATAATGATGATTAGTAATAAAACTTAACTGAGAGATCGCAACAACACTGATAGGCCCTAATACNTGCTGGATTTGCGTGAAATATATGCC
>342 | M. microlepis mtDNA Control Region haplotype containing gap for two repetitive regions (Geographic Region: South West Florida Shelf)
TTAAACTATTATACTAATTACATTAATTACATTAATTAAATACGCAATATGTTCCATCATCATCTGTACAATGGTTCAAATACGCAATATGTTCCATCATCATCTGTACAATGGTTCAAATACGCAATATGTTCCATCATCATCTGTACAATGGTTCAAATACGCAATATGTTCCATCATCATCTGTACAATGGTTCAAATACGCAATATGTTCCATCATCATCTGTACAATGGTTCAAATACGCAATATGTTCCATCATCATCTGTACAATGGTTCAAATACGCAATATGTTCCATCATCATCTGTACAATGGTTCAAATACGCAATATGTTCCATCATCATTTACTAGGACCATACGTTACCCTCTTGATTATTAAGCATATAACTATCGTTAGAACTAGTAATTTATAATGATGATTAGTAATAAAACTTAACTGAGAGACCGCAACAACACTGATAGGCCCAATACCTGGTGGATTTGCGTGAAATATATGTCCTTATTCAACACTTATAGATCAAAGTCAAATATATTGAACAGTAAGAACCTACCAATACTCGATCTCTTAATGCATACTCTCCTTGAAAGTAAAAGACAA
>Aprime19 | M. microlepis mtDNA Control Region haplotype containing gap for two repetitive regions (Geographic Region: North West Florida Shelf)
AAACTATTATACTAATTACATTAATTACATTAATTAAATACGCAATATGTTCCATCATCATCTGTACAATGGTTCAAATACGCAATATGTTCCATCATCATCTGTACAATGGTTCAAATACGCAATATGTTCCATCATCATCTGTACAATGGTTCAAATACGCAATATGTTCCATCATCATCTGTACAATGGTTCAAATACGCAATATGTTCCATCATCATCTGTACAATGGTTCAAATACGCAATATGTTCCATCATCATCTGTACAATGGTTCAAATACGCAATATGTTCTATCATCATTTACTAGGACCATACATTACCCTCTTGATTATTAAGCACGTAACTATCGTTAGAACTAGTAATTTATAATGATGATTAGTAATAAAACTTAACTGAGAGATCGCAACAACACTGATAGGCCCAATACCTGCTGGATTTGCGTGAAATATATATCCTTATTCAACACTTATAGATCAAAGTCAAATATATT
>Aprime18 | M. microlepis mtDNA Control Region haplotype containing gap for two repetitive regions (Geographic Region: North West Florida Shelf)
AAACTATTATACTAATAACATTAATTACATTAATTAAATACGCAATATGTTCCATCATCATCTGTACAATGGTTCAAATACGCAATATGTTCCATCATCATCTGTACAATGGTTCAAATACGCAATATGTTCCATCATCATCTGTACAATGGTTCAAATACGCAATATGTTCCATCATCATCTGTACAATGGTTCAAATACGCAATATGTTCCATCATCATCTGTACAATGGTTCAAATACGCAATATGTTCCATCATCATCTGTACAATGGTTCAAATACGCAATATGTTCCATCATCATCTGTACAATGGTTCAAATACGCAATATGTTCCATCATCATTTACTAGGACCATACGTTACCCTCTTGATTATTAAGCACATAACTATCGTTAGAACTAGTAATTTATAATGATGATTAGTAATAAAACTTAACTGAGAGATCGCAACAACACTGATAGGCCCAATACCTGCTGGATTTGCGTGAAATATATGTCCTTATTCAACACTTAT
>Eprime29 | M. microlepis mtDNA Control Region haplotype containing gap for two repetitive regions (Geographic Region: North West Florida Shelf)
ATACTAATAACATTAATTACATTAATTAAATACGCAATATGTTCCATCATCATCTGTACAATGGTTCAAATACGCAATATGTTCCATCATCATCTGTACAATGGTTCAAATACGCAATATGTTCCATCATCATCTGTACAATGGTTCAAATACGCAATATGTTCCATCATCATCTGTACAATGGTTCAAATACGCAATATGTTCCATCATCATCTGTACAATGGTTCAAATACGCAATATGTTCCATCATCATCTGTACAATGGTTCAAATACGCAATATGTTCCATCATCATCTGTACAATGGTTCAAATACGCAATATGTTCCATCATCATCTGTACAATGGTTCAAATACGCAATATGTTCCATCATCATTTACTAGGACCATACGTTACCCTCTTGATTATTAAGCACATAACTATCGTTAGAACTAGTAATTTATAATGATGATTAGTAATAAAACTTAACTGAGAGATCGCAACAACA
>Aprime03 | M. microlepis mtDNA Control Region haplotype containing gap for two repetitive regions (Geographic Region: North West Florida Shelf)
AATTAAATACGCAATATGTTCCATCATCATCTGTACAATGGTTCAAATACGCAATATGTTCCATCATCATCTGTACAATGGTTCAAATACGCAATATGTTCCATCATCATCTGTACAATGGTTCAAATACGCAATATGTTCCATCATCATCTGTACAATGGTTCAAATACGCAATATGTTCCATCATCATCTGTACAATGGTTCAAATACGCAATATGTTCCATCATCATTTACTAGGACCATACGTTACCCTCTTGATTATTAAGCACATAACTATCGTTAGAACTAGTAATTTATGATGATGATTAGTAATAAAACTTAACTGAGANATCGCAACAACACTGATAGGCCCAATACCTGCTGGGTTTGCGTGAAATATATGCCCTTATTCAACACTTATAGATCAAAGTCCAATACT
