# Supplementary material for: From Shelf to Shelf: Assessing Historical and Contemporary Genetic Differentiation and Connectivity across the Gulf of Mexico in Gag, Mycteroperca microlepis
Source: PLoS One. 2015 Apr 9;10(4):e0120676. doi: 10.1371/journal.pone.0120676 (PMC4391813; doi:10.1371/journal.pone.0120676)
Supplement: S1 Table — An is allele richness of locus; FIS is inbreeding coefficient for sample; He is heterozygosity; n is the total number of alleles per locus. Symbols denote significant deviations from Hardy-Weinberg equilibrium (◊); heterozygote excess (*), and heterozygote deficiency (†). (XLSX) [file pone.0120676.s004.xlsx]

## Sheet: Sheet1
S1 Table. Microsatellite locus information for each region of Gulf of Mexico gag. An is allele richness of locus; FIS is inbreeding coefficient for sample; He is heterozygosity; n is the total number of alleles per locus. Symbols denote significant deviations from Hardy-Weinberg equilibrium(◊); heterozygote excess(*), and heterozygote deficiency(†).
	North West Florida Shelf				South West Florida Shelf				Campeche Bank
Loci	n	An	FIS	He	n	An	FIS	He	n	An	FIS	He
GAG007	4	3.926	0.085	0.475	4	3.561	-0.056	0.461	4	4	0.201	0.471
GAG010	20	18.031	0.027	0.913	18	17.12	-0.014 *	0.886	18	17.975	0.004	0.91
GAG023	28	24.617	0.015	0.91	26	24.922	-0.002	0.909	23	22.928	-0.057 ◊	0.912
GAG045	8	6.925	0.047 †	0.763	8	7.477	0.004	0.76	13	12.882	-0.111 ◊	0.773
MBO029	29	25.46	0.005	0.922	30	26.169	-0.013	0.934	26	25.857	-0.039 ◊	0.929
MBO048	8	7.39	-0.048	0.728	7	6.994	0.022	0.712	7	7	-0.048	0.741
MBO086	22	18.391	-0.014	0.908	22	19.492	0.031	0.906	18	18	0.016 ◊ †	0.918
MBO088	25	21.21	-0.03	0.934	24	22.718	-0.029 ◊	0.933	23	22.905	-0.002	0.928
CA-2	18	16.35	0.003	0.762	17	15.523	0.037	0.765	16	15.882	0.132 ◊ †	0.773
CA-6	8	7.325	-0.002	0.739	8	7.538	0.002 †	0.724	13	12.905	-0.045 *	0.766
