# Supplementary material for: From Shelf to Shelf: Assessing Historical and Contemporary Genetic Differentiation and Connectivity across the Gulf of Mexico in Gag, Mycteroperca microlepis
Source: PLoS One. 2015 Apr 9;10(4):e0120676. doi: 10.1371/journal.pone.0120676 (PMC4391813; doi:10.1371/journal.pone.0120676)
Supplement: S3 Table — A less conservative Bonferroni correction of the p-value significance threshold (where α is corrected for the number of test done for each locus only, i.e. 9 pairwise comparisons, and is equal to 0.0056) showed only two significant incidences of LD in the North West Florida Shelf population, one significant incident of LD between loci in the South West Florida Shelf population, and 4 significant incidences of LD between loci on Campeche Bank. After a Bonferroni correction considering all comparisons, no specific loci pair demonstrated significant LD in multiple populations. (XLSX) [file pone.0120676.s006.xlsx]

## Sheet: Sheet1
S3 Table. Number of times a locus exhibited significant (uncorrected p-value < 0.05) linkage disequilibrium (LD) with another locus in each population. A less conservative Bonferroni correction of the p-value significance threshold (where α is corrected for the number of test done for each locus only, i.e. 9 pairwise comparisons, and is equal to 0.0056) showed only two significant incidences of L…
Region	N	GAG007	GAG010	GAG023	GAG045	MBO029	MBO048	MBO086	MBO088	CA-2	CA-6
Campeche Bank	85	1	3	2	2	5	1	5	6	2	3
South West Florida Shelf	148	0	0	1	0	1	0	1	1	0	0
North West Florida Shelf	241	0	1	1	1	1	1	1	2	0	0
