# Supplementary material for: From Shelf to Shelf: Assessing Historical and Contemporary Genetic Differentiation and Connectivity across the Gulf of Mexico in Gag, Mycteroperca microlepis
Source: PLoS One. 2015 Apr 9;10(4):e0120676. doi: 10.1371/journal.pone.0120676 (PMC4391813; doi:10.1371/journal.pone.0120676)
Supplement: S4 Table — Regions are abbreviated as follows: Campeche Bank is CB; West Florida Shelf is WFS; South West Florida Shelf is SWFS; North West Florida Shelf is NWFS. Parameter estimates shown for each model indicate the different type of connections allowed between different populations. For example, the model describing Asymmetric Migration CB to WFS show only migration from CB to WFS allowed in this migration model. Mode, median, and 97.5% credible intervals shown for all parameters. Shade region of table indicates the model that was shown to be most supported by the data after Bayes Factor analyses (>>150—very strong support). (XLSX) [file pone.0120676.s007.xlsx]

## Sheet: Sheet1
	S4 Table. Estimate values of θ (= 4Neµ) and number of effective migrants (Nm) for different migration models from MIGRATE analysis. Regions are abbreviated as follows: Campeche Bank is CB; West Florida Shelf is WFS; South West Florida Shelf is SWFS; North West Florida Shelf is NWFS. Parameter estimates shown for each model indicate the different type of connections allowed between different popul…
		0.025	mode	0.975	median
	Model: CB as Source (1) -Scenario 1
	θCB	18.7	21.55	25.3	21.85
	θSWFS	0	2.05	17.7	2.95
	θNWFS	1.1	4.75	58.7	6.55
	Nm CB->SWFS	0	13.91	189.83	21.2
	Nm NWFS->SWFS	0	9.4	111.51	13.83
	Nm CB->NWFS	4.02	27.37	550.31	39.54
	Nm SWFS->NWFS	3.71	22.38	522.43	35.94
	Model: Ecological Data (2) - Scenario 2
	θCB	13.7	17.65	23.5	18.15
	θSWFS	6.8	12.55	15.5	12.05
	θNWFS	8.2	11.95	16.5	12.25
	Nm NWFS->CB	7.19	18.31	35.25	19.28
	Nm CB->SWFS	0	4.55	12.01	4.97
	Nm NWFS->SWFS	1.19	4.9	11.98	8.28
	Nm SWFS->NWFS	4.72	12.7	25.16	13.32
	Model: Full Migration Between Three Regions (3)
	θCB	3.5	6.05	8.5	6.15
	θSWFS	2.8	5.05	7.2	5.15
	θNWFS	3	5.25	7.6	5.35
	Nm SWFS->CB	1.92	6.88	14.24	7.15
	Nm NWFS->CB	2.01	6.73	13.81	7
	Nm CB->SWFS	1.47	5.49	11.7	5.73
	Nm NWFS->SWFS	1.54	5.74	12.06	5.99
	Nm CB->NWFS	1.58	5.84	12.54	6.08
	Nm SWFS->NWFS	1.88	6.23	13.11	6.49
	Model: Symmetric Migration Between Three Regions (4)
	θCB	2.4	4.75	6.9	4.85
	θSWFS	1.6	3.75	5.9	3.85
	θNWFS	2	4.25	6.3	4.35
	Nm SWFS->CB	1.92	6.71	13.97	6.85
	Nm NWFS->CB	2.58	7.54	14.14	7.82
	Nm CB->SWFS	1.28	5.29	11.94	5.44
	Nm NWFS->SWFS	1.88	6.42	12.98	6.69
	Nm CB->NWFS	2.15	6.75	12.92	7.01
	Nm SWFS->NWFS	2.35	7.28	13.86	7.2
	Model: One-way Migration CB to WFS (5)
	θCB	13.6	16.75	20	16.95
	θWFS	6.4	9.25	16.1	10.05
	Nm CB->WFS	9.44	20.46	58.76	26
	Model: One-way Migration WFS to CB (6)
	θCB	8.7	26.85	80.9	40.85
	θWFS	14.1	17.45	21.9	17.65
	Nm WFS->CB	24.36	102.36	493.49	163.91
	Model: Full Migration Between Two Regions (7)
	θCB	3.3	5.45	7.6	5.55
	θWFS	4	6.45	8.7	6.55
	Nm CB->WFS	6.8	14.59	24.36	14.98
	Nm WFS->CB	5.52	12.19	21.09	12.55
	Model: Symmetric Migration Between Two Regions (8)
	θCB	2.3	3.35	5.4	3.45
	θWFS	2.2	4.65	7	4.75
	Nm CB->WFS	5.85	14.16	24.46	14.59
	Nm WFS->CB	5.61	13.22	23	13.64
	Model: One population (9)
	θGOM	13.3	16.75	20.7	17.05
	Model: Two WFS Regions as Source (10) -Scenario 3
	θCB	0	1.55	3.2	1.75
	θSWFS	0	1.65	3.2	1.75
	θNWFS	0	1.65	3.3	1.75
	Nm SWFS->CB	9	2.92	9.12	3.43
	Nm NWFS->CB	0	0.02	1.2	0.28
	Nm NWFS->SWFS	0	8.76	19.68	9.34
	Nm SWFS->NWFS	0	3.28	8.41	3.52
